# Supplementary material for: Polycomb-mediated silencing of miR-8 is required for maintenance of intestinal stemness in Drosophila melanogaster
Source: Nat Commun. 2024 Mar 2;15:1924. doi: 10.1038/s41467-024-46119-9 (PMC10907375; doi:10.1038/s41467-024-46119-9)
Supplement: Supplementary file 4 — Supplementary Data 1 [file 41467_2024_46119_MOESM4_ESM.xlsx]

## Sheet: ActRegions
Supplementary Data 1. Differential enrichment analysis of H3K27me3
Active Region	Chromosome	Start	End	Length	1_Control_intestinal_stem_H3K27me3::1 Avg Value	2_E(z)RNAi_intestinal_stem_H3K27me3::1 Avg Value	Ratio E(z)RNAi/Control	1_Control_intestinal_stem_H3K27me3::1 Peak Value	2_E(z)RNAi_intestinal_stem_H3K27me3::1 Peak Value	CGIslandCount	PromoterCount	GeneCount	Gene List	Dist to Start	Position	UCSC Link	1_Control_intestinal_stem_H3K27me3::1 Present	2_E(z)RNAi_intestinal_stem_H3K27me3::1 Present	3_Control_intestinal_stem_increased::1 Present	4_E(z)RNAi_intestinal_stem_increased::1 Present
1	2L	5000	16199	11199	18.571	6.369	0.342954	41	23	0	1	2	CG11023, l(2)gl	3070, 10773	downstream, in gene	ActReg chr2L #1	1	0	1	0
2	2L	379200	390799	11599	8.006	9.504	1.18711	17	25	0	1	2	al, CG4213	6883, 17182	in gene, downstream	ActReg chr2L #2	0	1	0	0
3	2L	490200	541599	51399	15.382	10.419	0.67735	35	41	0	3	5	ush, lwr, Spp, nAcRbeta-21C, Ets21C	-7568, 26673, 28728, -29249, 36555	upstream, downstream, downstream, upstream, downstream	ActReg chr2L #3	1	1	1	0
4	2L	576800	601799	24999	9.4	9.423	1.00245	23	33	0	6	8	Nle, CG2807, Ipk2, CG2813, Ptth, Pph13, Gsc, CG13689	-21137, 20962, -15067, 14813, -12403, 11811, 5511, -13514	upstream, downstream, upstream, downstream, upstream, downstream, in gene, upstream	ActReg chr2L #4	1	1	0	0
5	2L	947600	965999	18399	6.58	9.892	1.50334	18	22	0	0	1	CG4341	34004	in gene	ActReg chr2L #5	0	1	0	1
6	2L	1322800	1326799	3999	7.672	4.777	0.622654	14	11	0	2	2	a5, CG5440	-4362, -9470	upstream, upstream	ActReg chr2L #6	1	0	0	0
7	2L	1361200	1374399	13199	7.883	7.35	0.932386	20	20	0	6	8	CG5556, CG5561, CG31924, CG5565, CG31659, NLaz, CG14346, lea	-14930, -13690, -12880, -11875, -8015, -6067, -303, 52650	upstream, upstream, upstream, upstream, upstream, upstream, upstream, downstream	ActReg chr2L #7	1	0	0	0
8	2L	1615000	1678999	63999	13.519	8.189	0.60574	34	29	0	3	5	CG14351, CG31935, CG14352, RFeSP, chinmo	91840, -35874, 35578, -32817, -4261	downstream, upstream, downstream, upstream, upstream	ActReg chr2L #8	1	1	1	0
9	2L	1686400	1707599	21199	12.219	9.112	0.745724	28	46	0	2	6	chinmo, cpb, CG17660, mRpL48, frtz, CG18317	45739, -7905, 13416, -13467, 18862, 27392	in gene, upstream, downstream, upstream, downstream, downstream	ActReg chr2L #9	1	1	1	0
10	2L	1944600	1975399	30799	12.277	10.075	0.82064	27	36	0	8	11	CG7337, tRNA:G3:22BCa, CG15357, CG33673, CG31670, tRNA:CR31942, CG10908, CG15356, CG15362, CG7289, Got2	75015, -21840, -14290, -12640, -5480, -5427, -14127, 20756, -21311, -22235, 27762	downstream, upstream, upstream, upstream, upstream, upstream, upstream, downstream, upstream, upstream, downstream	ActReg chr2L #10	1	1	0	0
11	2L	2454400	2458999	4599	11.111	14.833	1.33498	22	48	0	2	3	dpp, tRNA:Y1:22Fb, tRNA:Y1:22Fa	28245, 3345, -5894	in gene, downstream, upstream	ActReg chr2L #11	0	1	0	0
12	2L	3107400	3120999	13599	8.213	5.459	0.664678	18	14	0	1	3	toc, PpD6, CG15403	30414, 4527, -14521	in gene, downstream, upstream	ActReg chr2L #12	1	0	0	0
13	2L	3528000	3568599	40599	16.006	9.922	0.619893	37	30	0	4	8	CG3213, CG8851, Sr-CIV, CG8852, Spindly, CG8853, drm, sob	-28602, 28037, -24339, 23166, -17982, 17396, 9048, 32467	upstream, downstream, upstream, downstream, upstream, downstream, downstream, downstream	ActReg chr2L #13	1	1	1	0
14	2L	3569400	3627999	58599	14.544	10.788	0.741749	38	51	0	4	5	sob, odd, Dot, CG15418, for	-17933, 8049, -20492, 22982, 58252	upstream, downstream, upstream, downstream, downstream	ActReg chr2L #14	1	1	1	0
15	2L	3657400	3680599	23199	10.986	6.86	0.624431	28	18	0	6	6	for, CG34340, Sfp24Ba, CG42463, Sfp24Bb, Sfp24Bc	-12048, 6254, -448, 135, 776, 1582	upstream, in gene, upstream, in gene, downstream, downstream	ActReg chr2L #15	1	0	1	0
16	2L	3696800	3704199	7399	7.738	4.916	0.635306	18	12	0	13	18	CG34340, CG16704, CG3513, Acp24A4, CG16713, CG16712, CG3604, CG10031, CG42464, CG42465, Sfp24C1, CG42467, CG2816, CG31778, CG31777, cutlet, CG31955, CG2818	37754, -7911, -7317, -6610, -5093, -3838, -2627, -1408, 1006, 254, -175, -808, -3160, 4963, 6561, 11223, 12363, -12875	downstream, upstream, upstream, upstream, upstream, upstream, upstream, upstream, downstream, in gene, upstream, upstream, upstream, downstream, downstream, downstream, downstream, upstream	ActReg chr2L #16	1	0	0	0
17	2L	3727800	3732999	5199	8.227	6.115	0.743284	14	15	0	0	1	Shaw	12212	downstream	ActReg chr2L #17	1	0	0	0
18	2L	3784600	3805799	21199	8.727	7.233	0.828807	22	26	0	4	6	bowl, CG31960, CG31958, CG3921, l(2)k16918, CG3407	23493, 10253, 9380, 4536, -8382, 18208	downstream, downstream, downstream, in gene, upstream, downstream	ActReg chr2L #18	1	0	0	0
19	2L	3812800	3861999	49199	11.631	8.021	0.689623	27	37	0	5	7	l(2)k16918, CG3407, slp1, slp2, CG3964, Cep97, CG31957	33818, -23992, 11719, 557, -25282, -30315, 35059	downstream, upstream, downstream, in gene, upstream, upstream, downstream	ActReg chr2L #19	1	1	1	0
20	2L	3943600	3949599	5999	7.524	5.275	0.70109	15	19	0	1	1	fred	561	in gene	ActReg chr2L #20	1	0	0	0
21	2L	3992800	3999599	6799	7.728	5.448	0.704969	16	14	0	3	4	CG34176, CG15422, CG15423, CG10039	-7881, -8785, -9842, -11491	upstream, upstream, upstream, upstream	ActReg chr2L #21	1	0	0	0
22	2L	4050000	4057199	7199	7.476	4.25	0.568486	17	15	0	0	1	ed	22220	in gene	ActReg chr2L #22	1	0	0	0
23	2L	4072200	4080399	8199	7.07	3.97	0.561528	13	13	0	1	2	ed, snoRNA:Me28S-C437	44920, -9591	in gene, upstream	ActReg chr2L #23	1	0	1	0
24	2L	4126400	4130799	4399	8.71	4.985	0.572331	15	12	0	0	2	Sr-CIII, Sr-CI	8236, 6878	downstream, downstream	ActReg chr2L #24	1	0	0	0
25	2L	4131600	4140799	9199	8.164	6.523	0.798996	18	20	0	0	2	Sr-CI, CG2955	14478, -13080	downstream, upstream	ActReg chr2L #25	1	0	0	0
26	2L	4344400	4381599	37199	9.298	7.069	0.760271	22	21	0	4	7	Atet, CG15429, Traf4, CG17612, CG3338, Psf2, Tps1	29073, 10024, 450, 19720, 23063, 24047, -25322	downstream, downstream, in gene, downstream, downstream, downstream, upstream	ActReg chr2L #26	1	0	1	0
27	2L	5113200	5115599	2399	8.373	5.137	0.61352	14	11	0	0	1	Msp-300	13522	in gene	ActReg chr2L #27	1	0	0	0
28	2L	5370000	5487399	117399	11.705	7.719	0.659462	37	27	0	5	6	nompC, CG42850, H15, CG31647, snoRNA:Me28S-A2486, mid	82462, -47645, 24357, 10578, 9050, -32942	downstream, upstream, downstream, downstream, downstream, upstream	ActReg chr2L #28	1	1	1	0
29	2L	5495200	5516599	21399	8.553	6.16	0.720215	19	18	0	2	6	CG14020, CG7382, cl, CG7371, CG6907, Cap-D3	-11924, 13990, -14336, 17978, -18240, -20006	upstream, downstream, upstream, downstream, upstream, upstream	ActReg chr2L #29	1	0	1	0
30	2L	6528000	6556999	28999	10.317	9.249	0.896482	24	37	0	5	8	CG31637, eya, osm-6, CG11015, CG11043, CG9596, Ent2, CG13766	43857, 4473, 14860, -15301, -16932, 19161, -19819, 24088	downstream, in gene, downstream, upstream, upstream, downstream, upstream, downstream	ActReg chr2L #30	1	0	0	0
31	2L	6798000	6854599	56599	9.934	7.66	0.771089	26	33	0	9	10	nrv2, tRNA:CR31631, CG17376, CG17377, CG11236, CG17375, sens-2, Rca1, l(2)k09022, Nha1	-27435, 26555, -25465, -23469, 23266, -20507, 3982, -26025, -27871, 44088	upstream, downstream, upstream, upstream, downstream, upstream, in gene, upstream, upstream, downstream	ActReg chr2L #31	1	0	1	0
32	2L	7237000	7239599	2599	8.481	4.333	0.510907	15	11	0	1	1	Ndae1	2201	in gene	ActReg chr2L #32	1	0	0	0
33	2L	7242600	7257399	14799	10.457	6.244	0.597112	23	24	0	3	4	Ndae1, CG13786, Wnt4, CG31909	-9499, 2773, 27169, -7513	upstream, downstream, downstream, upstream	ActReg chr2L #33	1	0	1	0
34	2L	7262200	7271199	8999	8.633	5.932	0.687131	16	15	0	0	3	CG13786, Wnt4, CG31909	-13927, 10469, 9187	upstream, in gene, downstream	ActReg chr2L #34	1	0	0	0
35	2L	7281800	7343199	61399	10.851	8.004	0.737628	23	26	0	3	3	Wnt4, wg, Wnt6	-35331, 5338, -22302	upstream, in gene, upstream	ActReg chr2L #35	1	1	1	0
36	2L	7351000	7384199	33199	9.891	7.746	0.783136	23	31	0	3	6	Wnt6, Wnt10, ninaC, CG5149, CG5155, CG5160	32798, 2779, -10119, 20649, -20938, 30804	downstream, in gene, upstream, downstream, upstream, downstream	ActReg chr2L #36	1	0	1	0
37	2L	7431000	7439999	8999	7.861	5.496	0.699148	15	19	0	2	7	chm, mir-275, mir-305, CG5261, CG5958, CG5973, santa-maria	23046, 9646, 9520, 8633, -2019, -2007, 15666	downstream, downstream, downstream, downstream, upstream, upstream, downstream	ActReg chr2L #37	1	0	0	0
38	2L	7917000	7925799	8799	8.76	4.97	0.567352	17	13	0	0	1	Snoo	62759	in gene	ActReg chr2L #38	1	0	1	0
39	2L	7926600	7929399	2799	7.333	4.525	0.617074	13	13	0	0	1	Snoo	56159	in gene	ActReg chr2L #39	1	0	0	0
40	2L	8757600	8763999	6399	7.865	6.26	0.795931	15	20	0	0	4	CG12438, CG9463, CG9465, CG9466	8494, 7909, 11545, 15458	downstream, downstream, downstream, downstream	ActReg chr2L #40	1	0	0	0
41	2L	8793600	8849599	55999	10.69	9.004	0.842283	33	49	0	2	2	CG42712, SoxN	12199, -4026	downstream, upstream	ActReg chr2L #41	1	1	1	0
42	2L	8860000	8877199	17199	9.1	8.922	0.98044	20	26	0	5	5	CG32986, CG32987, CG32988, CG32983, CG9483	5823, 4788, 3735, 2749, 1832	downstream, downstream, downstream, downstream, downstream	ActReg chr2L #42	1	1	0	0
43	2L	8879200	8888599	9399	8.324	6.5	0.780875	20	18	0	1	1	CG42713	-7590	upstream	ActReg chr2L #43	1	0	0	0
44	2L	8893200	8896399	3199	8.15	4.1	0.503067	14	10	0	2	2	CG42713, CG34398	3310, -4005	downstream, upstream	ActReg chr2L #44	1	0	0	0
45	2L	9054400	9063799	9399	9.061	6.514	0.718905	23	17	0	0	1	CG31708	12063	in gene	ActReg chr2L #45	1	0	0	0
46	2L	9064600	9076199	11599	8.781	4.931	0.561553	20	18	0	2	3	CG31708, CG12439, Toll-4	763, -6722, -13708	in gene, upstream, upstream	ActReg chr2L #46	1	0	1	0
47	2L	9779000	9781999	2999	12.128	8.096	0.667546	23	15	0	3	8	CG17633, CG13121, ppk16, ppk11, IP3K1, CR18854, CG4036, CG13123	11432, -9503, -7455, -5469, -1891, 10246, -10168, 12598	downstream, upstream, upstream, upstream, upstream, downstream, upstream, downstream	ActReg chr2L #47	1	0	0	0
48	2L	10018000	10018799	799	4.64	15.32	3.30172	6	24	0	1	4	CG4747, Trp1, CG13131, CG13127	14574, 9013, -936, -8341	downstream, downstream, upstream, upstream	ActReg chr2L #48	0	1	0	0
49	2L	11198400	11201599	3199	8.93	4.71	0.527436	15	15	0	0	1	ab	-10682	upstream	ActReg chr2L #49	1	0	0	0
50	2L	11202400	11214999	12599	8.685	6.264	0.721244	19	20	0	1	1	ab	-1982	upstream	ActReg chr2L #50	1	0	0	0
51	2L	11304400	11315199	10799	8.724	6.814	0.781064	18	20	0	0	0				ActReg chr2L #51	1	0	0	0
52	2L	11333800	11339799	5999	8.583	5.597	0.652103	17	15	0	0	1	CG14926	6464	downstream	ActReg chr2L #52	1	0	0	0
53	2L	11340600	11383199	42599	11.741	7.973	0.679073	28	36	0	2	2	CG14926, salr	-18636, -3406	upstream, upstream	ActReg chr2L #53	1	1	1	0
54	2L	11384000	11415599	31599	9.805	7.476	0.762468	23	23	0	0	0				ActReg chr2L #54	1	0	1	0
55	2L	11416400	11473799	57399	10.106	7.771	0.768949	30	37	0	1	1	salm	504	in gene	ActReg chr2L #55	1	1	1	0
56	2L	12548600	12558199	9599	9.094	4.951	0.544425	17	15	0	1	2	bun, CR42746	-6769, 10223	upstream, downstream	ActReg chr2L #56	1	0	1	0
57	2L	12566000	12688799	122799	13.557	7.417	0.547097	39	33	0	6	9	nub, ref2, pdm2, CG15485, CG5525, CG6153, CG5780, PICK1, CG5781	39528, -15948, -30430, 42315, 65538, -65587, 67583, -67639, 70375	in gene, upstream, upstream, downstream, downstream, upstream, downstream, upstream, downstream	ActReg chr2L #57	1	1	1	0
58	2L	13045400	13067599	22199	8.278	5.683	0.686518	21	20	0	1	1	CG9932	3616	in gene	ActReg chr2L #58	1	0	1	0
59	2L	13260000	13269199	9199	7.413	4.74	0.639417	16	19	0	3	7	CG16820, CG31728, CG31851, CG31730, CG6043, CG31848, CG6108	18368, 9191, 7122, -4958, 3589, 1277, -12777	downstream, downstream, downstream, upstream, in gene, downstream, upstream	ActReg chr2L #59	1	0	0	0
60	2L	14408800	14427199	18399	12.459	6.415	0.514889	24	21	0	3	3	elB, pburs, Cpr35B	-8452, -681, 7132	upstream, upstream, downstream	ActReg chr2L #60	1	0	1	0
61	2L	14428200	14438599	10399	9.136	5.796	0.634413	19	16	0	1	1	Cpr35B	-8268	upstream	ActReg chr2L #61	1	0	1	0
62	2L	14443800	14461199	17399	9.236	6.396	0.692508	24	20	0	1	1	CG15283	-1577	upstream	ActReg chr2L #62	1	0	1	0
63	2L	14479000	14493599	14599	10.342	6.793	0.656836	21	20	0	2	2	noc, tRNA:P:35Bd	-4563, -9579	upstream, upstream	ActReg chr2L #63	1	0	1	0
64	2L	15346400	15380799	34399	7.629	5.662	0.742168	18	21	0	1	1	CG15258	-1972	upstream	ActReg chr2L #64	1	0	1	0
65	2L	16400400	16492599	92199	10.774	7.103	0.659272	29	38	0	8	8	CG5888, snoRNA:Me28S-A2958, Idgf1, Idgf2, Idgf3, dac, CG4580, Tpr2	1966, -28615, 1219, -839, -4408, 39485, -41704, -45043	in gene, upstream, in gene, upstream, upstream, downstream, upstream, upstream	ActReg chr2L #65	1	1	1	0
66	2L	16543200	16547799	4599	7.09	4.748	0.669676	14	12	0	3	3	CG31816, CG42389, CG5968	2953, 466, 4460	downstream, in gene, downstream	ActReg chr2L #66	1	0	0	0
67	2L	16612000	16619999	7999	8.06	4.845	0.601117	16	12	0	0	3	CG42389, CG31815, CG4631	70966, 10054, 8576	in gene, downstream, downstream	ActReg chr2L #67	1	0	0	0
68	2L	18322800	18332199	9399	7.344	5.342	0.727397	15	15	0	0	1	Fas3	7398	in gene	ActReg chr2L #68	1	0	0	0
69	2L	18343800	18350399	6599	8.937	3.963	0.443437	18	13	0	0	2	Fas3, Acp36DE	26998, 11927	in gene, downstream	ActReg chr2L #69	1	0	1	0
70	2L	18656400	18661399	4999	9.212	7.22	0.78376	26	24	0	2	5	MESR3, Cyp310a1, CG42490, CG31790, CG42627	41642, -5915, -5038, 11140, 14316	in gene, upstream, upstream, downstream, downstream	ActReg chr2L #70	1	0	0	0
71	2L	18706800	18771199	64399	10.447	8.22	0.786829	26	27	0	8	12	CG10338, CG10341, CG10376, CG10343, CG10373, Faf, Grip71, Irk3, CG10348, CG42752, CG15167, ham	43266, 40313, -35881, 35532, -33300, -30311, 30150, -25236, -7580, 1007, -1359, 43305	downstream, downstream, upstream, downstream, upstream, upstream, downstream, upstream, upstream, downstream, upstream, downstream	ActReg chr2L #71	1	0	1	0
72	2L	18772000	18812399	40399	12.406	7.741	0.623972	28	30	0	6	6	ham, CG10570, CG42502, CG17325, CG42305, CG17324	-9895, 18787, 18787, -20811, -20811, -27145	upstream, downstream, downstream, upstream, upstream, upstream	ActReg chr2L #72	1	0	1	0
73	2L	18813200	18828999	15799	9.279	7.839	0.844811	24	22	0	9	10	CG10570, CG42502, CG17325, CG42305, CG17324, CG17323, CG17322, CG17597, ScpX, CG10600	-10113, -10113, 8089, 8089, 1755, -2475, -5673, 10042, -10086, 18568	upstream, upstream, downstream, downstream, in gene, upstream, upstream, downstream, upstream, downstream	ActReg chr2L #73	1	0	0	0
74	2L	18858600	18908999	50399	10.547	8.059	0.764104	27	24	0	3	5	CG17321, CG10602, mRpL13, tup, ssp3	38615, -24587, -24609, -2543, 60149	downstream, upstream, upstream, upstream, downstream	ActReg chr2L #74	1	1	1	0
75	2L	18909800	18915999	6199	9.212	6.026	0.654147	18	16	0	0	1	ssp3	31049	downstream	ActReg chr2L #75	1	0	0	0
76	2L	18920400	18936799	16399	9.607	6.509	0.677527	24	19	0	0	2	ssp3, CG42848	15349, -17706	in gene, upstream	ActReg chr2L #76	1	0	1	0
77	2L	19066800	19099599	32799	10.928	9.045	0.82769	32	30	0	5	9	CG10492, Phlpp, CG10495, CG17343, CG10702, CG17572, CG10700, Lim3, CG17344	29118, 23552, 19874, 18222, -13349, -9053, -4171, 24909, -18845	downstream, downstream, downstream, downstream, upstream, upstream, upstream, in gene, upstream	ActReg chr2L #77	1	1	0	0
78	2L	19100800	19118199	17399	12.599	9.873	0.783634	29	26	0	5	8	Lim3, CG17344, amd, CG10561, Ddc, l(2)37Cc, l(2)37Cb, l(2)37Cd	-1391, 7455, -660, -4902, 10801, 14367, 17474, -17763	upstream, downstream, upstream, upstream, downstream, downstream, downstream, upstream	ActReg chr2L #78	1	0	0	0
79	2L	20112800	20122199	9399	9.551	7.068	0.740027	18	29	0	0	2	Kua, CG13970	19641, -13436	downstream, upstream	ActReg chr2L #79	1	1	0	0
80	2L	20170200	20175799	5599	8.434	4.65	0.55134	17	11	0	0	0				ActReg chr2L #80	1	0	1	0
81	2L	20201400	20205399	3999	8.395	4.724	0.562716	16	15	0	0	0				ActReg chr2L #81	1	0	0	0
82	2L	20700400	20701399	999	8.226	12.167	1.47909	13	21	0	0	1	Hr38	13690	in gene	ActReg chr2L #82	0	1	0	0
83	2L	21786200	21804999	18799	8.879	5.855	0.659421	21	17	0	2	2	CG31612, CG11630	-154, -11586	upstream, upstream	ActReg chr2L #83	1	0	1	0
84	2L	21806000	21849399	43399	9.67	7.729	0.799276	23	24	0	1	1	tsh	-896	upstream	ActReg chr2L #84	1	0	1	0
85	2L	21853400	21872599	19199	8.577	7.125	0.83071	20	24	0	0	0				ActReg chr2L #85	1	0	0	0
86	2L	21886600	21895199	8599	9.735	6.373	0.654648	25	19	0	0	2	CG11629, CG1421	7390, -12163	downstream, upstream	ActReg chr2L #86	1	0	0	0
87	2L	21896000	21914799	18799	11.123	6.236	0.56064	28	23	0	5	5	CG11629, CG1421, CG1428, CG31600, CG11634	-7110, 2337, -890, 9959, -10962	upstream, downstream, upstream, downstream, upstream	ActReg chr2L #87	1	0	1	0
88	2L	22006400	22039399	32999	11.298	8.51	0.753231	31	33	0	4	5	CG31693, CR33987, tio, CG41434, CG31601	7668, 3583, 2864, -15133, 20135	downstream, downstream, in gene, upstream, downstream	ActReg chr2L #88	1	1	1	0
89	2L	22350200	22357999	7799	7.844	6.197	0.790031	18	26	0	0	1	CG17018	42168	in gene	ActReg chr2L #89	1	0	0	0
90	2L	22450400	22453999	3599	8.288	4.982	0.60111	17	13	0	0	2	CG17490, CG17493	21235, 9353	downstream, downstream	ActReg chr2L #90	1	0	0	0
91	2L	22465000	22468799	3799	8.797	4.405	0.500739	16	10	0	1	1	CG17494	-4897	upstream	ActReg chr2L #91	1	0	0	0
92	2L	22615200	22626999	11799	7.954	5.791	0.728061	19	16	0	0	1	CG40006	27982	in gene	ActReg chr2L #92	1	0	0	0
93	2L	22651000	22657599	6599	8.544	5.719	0.669359	15	16	0	1	1	CG40006	-5218	upstream	ActReg chr2L #93	1	0	0	0
94	2L	22691400	22693799	2399	9.693	7.16	0.738677	19	23	0	1	1	CG40439	-1632	upstream	ActReg chr2L #94	1	0	0	0
95	2L	22701200	22714199	12999	8.626	5.626	0.652214	17	20	0	0	0				ActReg chr2L #95	1	0	1	0
96	2L	22861000	22870599	9599	7.78	6.509	0.836632	21	16	0	1	1	cta	-8735	upstream	ActReg chr2L #96	1	0	0	0
97	2L	22917400	22925599	8199	8.121	4.925	0.606452	17	13	0	1	1	Cht3	-2852	upstream	ActReg chr2L #97	1	0	1	0
98	2R	182000	187399	5399	11.373	19.846	1.74501	20	43	0	0	0				ActReg chr2R #98	0	1	0	1
99	2R	392800	397999	5199	6.54	4.197	0.641743	15	11	0	2	3	tRNA:CR30260, tRNA:CR30505, RpL38	-2104, 2707, 8562	upstream, downstream, downstream	ActReg chr2R #99	1	0	0	0
100	2R	519200	525399	6199	8.249	5.989	0.726027	17	17	0	0	0				ActReg chr2R #100	1	0	0	0
101	2R	561200	566799	5599	10.748	5.8	0.539635	21	15	0	1	1	CG17883	4637	downstream	ActReg chr2R #101	1	0	0	0
102	2R	785400	789599	4199	8.832	5.839	0.661119	19	12	0	0	0				ActReg chr2R #102	1	0	0	0
103	2R	1139400	1147399	7999	8.376	6.946	0.829274	15	18	0	2	2	Nipped-A, d4	-4846, -4085	upstream, upstream	ActReg chr2R #103	1	0	0	0
104	2R	1149800	1156799	6999	8.761	3.534	0.403379	21	19	0	1	1	d4	5815	in gene	ActReg chr2R #104	1	0	1	0
105	2R	1159600	1163999	4399	8.635	4.789	0.554603	15	13	0	0	1	d4	14315	in gene	ActReg chr2R #105	1	0	0	0
106	2R	1338800	1349599	10799	7.68	6.048	0.7875	20	22	0	0	2	CG42345, CG30440	42958, 39142	downstream, downstream	ActReg chr2R #106	1	0	0	0
107	2R	1371600	1373999	2399	8.053	2.887	0.3585	13	6	0	0	1	CG30440	10542	in gene	ActReg chr2R #107	1	0	0	0
108	2R	1402400	1404999	2599	9.085	5.134	0.565107	18	11	0	1	2	CG30438, TpnC4	19515, -8328	in gene, upstream	ActReg chr2R #108	1	0	0	0
109	2R	1406200	1411799	5599	7.063	3.794	0.537166	15	7	0	0	1	CG30438	24815	in gene	ActReg chr2R #109	1	0	1	0
110	2R	1425000	1430599	5599	8.097	4.688	0.57898	15	13	0	0	1	CG30438	43615	in gene	ActReg chr2R #110	1	0	0	0
111	2R	1594600	1643199	48599	11.243	8.064	0.717246	33	33	0	4	7	CG17337, vlc, ap, l(2)09851, CG34200, CG7791, gp210	33540, 29287, -4564, -23134, -26299, 28997, -29474	downstream, downstream, upstream, upstream, upstream, downstream, upstream	ActReg chr2R #111	1	1	1	0
112	2R	2378600	2381999	3399	8.368	5.786	0.691444	16	16	0	0	1	jing	-9465	upstream	ActReg chr2R #112	1	0	0	0
113	2R	2387200	2453599	66399	13.23	9.396	0.710204	32	28	0	1	1	jing	30635	in gene	ActReg chr2R #113	1	1	1	0
114	2R	2454200	2466799	12599	9.668	9.69	1.00228	19	22	0	0	1	jing	70735	in gene	ActReg chr2R #114	1	1	0	0
115	2R	2476600	2493799	17199	9.385	9.725	1.03623	22	20	0	1	2	jing, CG15233	95435, 3284	in gene, downstream	ActReg chr2R #115	1	1	0	0
116	2R	2494800	2501799	6999	9.583	5.69	0.59376	18	15	0	1	3	jing, CG15233, CG33919	108535, -9816, 13783	in gene, upstream, downstream	ActReg chr2R #116	1	0	0	0
117	2R	2790200	2796399	6199	7.706	11.505	1.49299	13	29	0	0	1	CG30158	14031	in gene	ActReg chr2R #117	0	1	0	0
118	2R	3294800	3322399	27599	12.901	10.265	0.795675	30	32	0	5	10	Eaf, CG11112, CG11113, CG1701, so, CG11145, CG11123, sPLA2, kappaB-Ras, CG30503	-13273, 20307, 19226, -11734, 2062, 7499, -19599, -21770, 24667, 24667	upstream, downstream, downstream, upstream, in gene, downstream, upstream, upstream, downstream, downstream	ActReg chr2R #118	1	1	1	0
119	2R	3905200	3946999	41799	13.128	10.212	0.777879	29	34	0	2	6	Odc2, CG14762, Optix, CG12769, CG17977, lig	31330, -24840, 6961, 26957, 29058, -29361	downstream, upstream, in gene, downstream, downstream, upstream	ActReg chr2R #119	1	1	1	0
120	2R	4149800	4165399	15599	9.719	7.768	0.799259	21	27	0	6	8	CG14760, CG30369, CG14759, CG2291, CG12126, CG30376, CG30375, CG30371	15838, 10783, 10130, -8631, -6816, -5668, -2812, -760	downstream, downstream, downstream, upstream, upstream, upstream, upstream, upstream	ActReg chr2R #120	1	0	0	0
121	2R	4167400	4170199	2799	8.471	6.345	0.749026	15	15	0	0	0				ActReg chr2R #121	1	0	0	0
122	2R	4171800	4182799	10999	8.015	7.175	0.895197	14	20	0	1	1	mir-280	-8321	upstream	ActReg chr2R #122	1	0	0	0
123	2R	4204600	4222599	17999	8.29	6.991	0.843305	17	21	0	1	1	pdm3	-1406	upstream	ActReg chr2R #123	1	0	0	0
124	2R	4323000	4377399	54399	10.806	9.596	0.888025	26	34	0	15	17	CSN7, Lcp1, Lcp2, Lcp3, Lcp4, Cyp4ad1, Cyp4e2, Cyp4e1, LvpH, LvpD, LvpL, CG8693, CG30359, CG30360, CG11669, CG8690, mtt	41706, -31462, -28119, 27250, 25037, -19915, 17982, 15225, -10795, 9062, -4809, 3870, -79, -2476, 8955, -9289, 69221	downstream, upstream, upstream, downstream, downstream, upstream, downstream, downstream, upstream, downstream, upstream, downstream, upstream, upstream, downstream, upstream, downstream	ActReg chr2R #124	1	1	0	0
125	2R	4405200	4427999	22799	7.897	6.602	0.836014	20	27	0	1	1	mtt	2821	in gene	ActReg chr2R #125	1	0	0	0
126	2R	4519600	4530799	11199	8.943	7.728	0.86414	19	21	0	3	6	Cirl, Vps25, beta3GalTII, CG14749, CG8635, ptc	22655, 12243, -10110, 9817, -5732, -11941	downstream, downstream, upstream, downstream, upstream, upstream	ActReg chr2R #126	1	0	0	0
127	2R	4532000	4553799	21799	11.057	10.85	0.981279	29	31	0	2	2	ptc, l(2)44DEa	5759, -10461	in gene, upstream	ActReg chr2R #127	1	1	0	0
128	2R	4955000	4973199	18199	10.541	8.43	0.799734	25	26	0	6	12	CG13743, CG8197, ana, CG8083, CG11778, CG13742, Dbp45A, CG8080, CG13741, Uhg4, snoRNA:Psi28S-2949, snoRNA:Or-aca5	-16688, -14670, 7493, -2133, -5843, 10963, -11259, 16375, 18074, -18704, -18778, -19091	upstream, upstream, in gene, upstream, upstream, downstream, upstream, downstream, downstream, upstream, upstream, upstream	ActReg chr2R #128	1	0	0	0
129	2R	5077600	5096799	19199	11.532	8.654	0.750434	27	28	0	5	5	ltd, CG8026, unpg, CG8027, CG8029	-13333, -7599, 4480, 7427, -7868	upstream, upstream, in gene, downstream, upstream	ActReg chr2R #129	1	0	0	0
130	2R	5857400	5877199	19799	13.341	10.984	0.823327	28	32	0	5	9	CG15863, CG12130, CG1418, CG12133, Adam, CG12134, eve, TER94, Pka-R2	-18840, 20245, -14732, 12562, 10834, 8645, 553, -9367, 46241	upstream, downstream, upstream, downstream, downstream, downstream, in gene, upstream, downstream	ActReg chr2R #130	1	1	0	0
131	2R	6240800	6243599	2799	6.5	10.568	1.62585	13	24	0	4	5	CG34363, CG12907, CG12902, CG12901, Gr47a	62270, 1326, 1137, 2106, -7611	in gene, downstream, downstream, downstream, upstream	ActReg chr2R #131	0	1	0	0
132	2R	7346200	7360199	13999	13.073	8.864	0.678039	32	23	0	1	3	qvr, E(Pc), inv	23168, 13477, -8771	downstream, downstream, upstream	ActReg chr2R #132	1	0	1	0
133	2R	7361400	7465799	104399	12.235	9.297	0.759869	32	45	0	3	6	E(Pc), inv, CG30034, en, tou, snoRNA:Psi28S-1936	73877, 51629, -4046, 2116, 89737, 62237	downstream, downstream, upstream, in gene, downstream, downstream	ActReg chr2R #133	1	1	1	0
134	2R	7585800	7596199	10399	9.84	6.651	0.675915	18	17	0	3	5	Buffy, wal, CG13197, Ir48b, pyr	24021, -12619, 12198, -1045, -8768	downstream, upstream, downstream, upstream, upstream	ActReg chr2R #134	1	0	0	0
135	2R	7597200	7611199	13999	8.101	5.217	0.643995	16	13	0	2	2	Ir48b, pyr	-14245, 4432	upstream, in gene	ActReg chr2R #135	1	0	1	0
136	2R	7612400	7625399	12999	7.727	5.921	0.766274	18	22	0	0	1	pyr	19132	downstream	ActReg chr2R #136	1	0	0	0
137	2R	7626400	7640799	14399	8.113	5.377	0.662763	18	18	0	0	0				ActReg chr2R #137	1	0	1	0
138	2R	7882200	7909199	26999	9.382	8.569	0.913345	21	29	0	3	8	RnrS, CG34231, rho-7, CG8298, otk, CG8964, CG8889, pds5	-22751, 22123, -19438, 19061, 11630, 17076, 19494, -19798	upstream, downstream, upstream, downstream, in gene, downstream, downstream, upstream	ActReg chr2R #138	1	0	0	0
139	2R	8770800	8810399	39599	12.113	9.714	0.801948	31	37	0	6	9	CG3790, CG3814, Nmda1, Aats-asp, vg, NAT1, CG13319, sug, CG17019	-28081, -26128, -23271, 22775, 18805, -12903, -20810, -25769, 30951	upstream, upstream, upstream, downstream, downstream, upstream, upstream, upstream, downstream	ActReg chr2R #139	1	1	1	0
140	2R	8840400	8943999	103599	14.267	7.626	0.53452	43	33	0	8	9	Mdr49, CG3884, CG13321, Psc, CG33798, Su(z)2, CG13323, CG13324, Drl-2	-58349, -52408, 51138, -23705, 10797, 8169, 42594, 44924, 74844	upstream, upstream, downstream, upstream, downstream, in gene, downstream, downstream, downstream	ActReg chr2R #140	1	1	1	0
141	2R	9171800	9174199	2399	5.253	9.36	1.78184	11	16	0	0	1	Dh31-R1	10430	in gene	ActReg chr2R #141	0	1	0	0
142	2R	10015400	10020199	4799	8.307	4.559	0.548814	15	11	0	0	1	Prosap	10604	in gene	ActReg chr2R #142	1	0	0	0
143	2R	10023000	10026399	3399	8.208	4.144	0.504873	15	8	0	1	2	Prosap, Rcd1	3704, 15925	in gene, downstream	ActReg chr2R #143	1	0	0	0
144	2R	10130200	10143399	13199	11.765	8.218	0.698513	29	20	0	7	9	opa1-like, CG8485, CG8494, CG8503, Mdr50, Hsc70-5, CG8531, beta4GalNAcTA, CG8547	-13846, -9596, 9357, 5607, 2328, 6898, -7167, -9738, 18620	upstream, upstream, downstream, downstream, in gene, downstream, upstream, upstream, downstream	ActReg chr2R #144	1	0	0	0
145	2R	10322400	10354399	31999	11.402	10.546	0.924925	27	31	0	2	2	phyl, Oaz	-18559, 14776	upstream, in gene	ActReg chr2R #145	1	1	0	0
146	2R	10364400	10370599	6199	10.098	6.703	0.663795	20	18	0	1	1	L	-1209	upstream	ActReg chr2R #146	1	0	0	0
147	2R	10665400	10710199	44799	9.801	6.944	0.708499	26	23	0	4	6	Spred, CG42254, BEAF-32, kn, CG10200, CG10202	-30872, -29382, 29824, 6767, -8130, 19693	upstream, upstream, downstream, in gene, upstream, downstream	ActReg chr2R #147	1	0	1	0
148	2R	10720400	10727399	6999	9.155	7.308	0.798252	16	20	0	1	4	CG10205, NaPi-T, CG10209, SMC2	3561, 9480, 11965, 16256	downstream, downstream, downstream, downstream	ActReg chr2R #148	1	0	0	0
149	2R	11624200	11681999	57799	12.133	9.898	0.815792	30	37	0	0	2	CG30089, Zasp52	38196, 51215	downstream, in gene	ActReg chr2R #149	1	1	1	0
150	2R	11682800	11700799	17999	10.317	7.546	0.731414	23	22	0	0	2	Zasp52, CG33465	12515, 16801	in gene, downstream	ActReg chr2R #150	1	0	1	0
151	2R	11701600	11729999	28399	9.483	8.672	0.914479	22	33	0	4	5	Zasp52, CG33465, Poxn, CG8249, tun	-11485, -7199, 6481, 19066, -20312	upstream, upstream, in gene, downstream, upstream	ActReg chr2R #151	1	0	0	0
152	2R	12699400	12703999	4599	7.755	5.555	0.716312	16	15	0	1	2	CG5550, CG34459	-2397, -11338	upstream, upstream	ActReg chr2R #152	1	0	0	0
153	2R	12704800	12719799	14999	9.61	5.676	0.590635	26	15	0	5	5	CG5550, CG34459, CG34460, mir-8S, mir-8	8203, -738, -2103, -6654, -6690	downstream, upstream, upstream, upstream, upstream	ActReg chr2R #153	1	0	1	0
154	2R	13158600	13163599	4999	7.487	4.503	0.601443	18	16	0	0	1	mbl	8041	in gene	ActReg chr2R #154	1	0	0	0
155	2R	13511800	13523399	11599	9.65	6.033	0.625181	19	18	0	2	4	CG10936, snoRNA:Or-aca4, rhi, CG18186	9040, 13338, 3419, 4081	in gene, downstream, in gene, downstream	ActReg chr2R #155	1	0	1	0
156	2R	13524400	13527399	2999	11.915	5.556	0.466303	21	15	0	3	4	CG10936, rhi, CG18186, CG30106	740, -4881, -4219, 15902	in gene, upstream, upstream, downstream	ActReg chr2R #156	1	0	1	0
157	2R	13688400	13730999	42599	10.382	8.116	0.781738	32	29	0	3	6	CG5033, CG5036, grh, olf186-F, olf186-M, CG30323	32502, 29312, 19405, -21251, -24507, -31147	downstream, downstream, in gene, upstream, upstream, upstream	ActReg chr2R #157	1	0	1	0
158	2R	15135200	15169599	34399	13.939	9.52	0.682976	36	47	0	8	13	cora, wbl, CG33454, CG33453, CG7229, rib, CG11906, CG10476, CG10474, CG18606, CG18607, FK506-bp2, mip40	35829, 15133, -13228, -11709, 4980, -10832, 19077, 20325, 21704, -23089, -24232, -25211, 27309	downstream, downstream, upstream, upstream, downstream, upstream, downstream, downstream, downstream, upstream, upstream, upstream, downstream	ActReg chr2R #158	1	1	1	0
159	2R	15675400	15692599	17199	7.877	6.121	0.777072	19	18	0	2	2	Obp56g, tRNA:K2:56EF	-12474, -6097	upstream, upstream	ActReg chr2R #159	1	0	0	0
160	2R	15693400	15721599	28199	10.408	8.579	0.82427	28	33	0	2	3	tRNA:K2:56EF, Obp56h, Toll-7	17403, 4440, -6911	downstream, downstream, upstream	ActReg chr2R #160	1	1	0	0
161	2R	15855800	15877399	21599	7.886	8.134	1.03145	18	22	0	1	1	CG8654	-1975	upstream	ActReg chr2R #161	1	0	0	0
162	2R	15878200	15891199	12999	8.473	6.708	0.791691	17	16	0	3	4	CG8654, tRNA:CR30212, tRNA:CR33538, CG16898	16125, 3174, -3625, 7793	downstream, downstream, upstream, downstream	ActReg chr2R #162	1	0	0	0
163	2R	16771000	16805599	34599	11.046	9.069	0.821021	26	26	0	3	5	Ipk1, CG9236, otp, CG9235, Rx	29988, 20745, 2601, -8910, -15986	downstream, downstream, in gene, upstream, upstream	ActReg chr2R #163	1	1	0	0
164	2R	18108400	18174799	66399	11.178	9.069	0.811326	31	37	0	6	8	CG11291, ari-2, CG30278, Oatp58Da, Oatp58Db, Oatp58Dc, dve, CG5819	42653, 41253, -35596, -33206, -30504, -25526, 10131, -39365	downstream, downstream, upstream, upstream, upstream, upstream, in gene, upstream	ActReg chr2R #164	1	1	1	0
165	2R	18914600	18940999	26399	10.816	9.667	0.893768	29	27	0	3	5	CG9895, twi, CG30194, l(2)06496, CG9890	1344, -5832, -15220, 22326, 23988	in gene, upstream, upstream, downstream, downstream	ActReg chr2R #165	1	1	0	0
166	2R	19503400	19541799	38399	12.712	9.664	0.760227	31	38	0	3	4	CG17662, CG4019, retn, Pde8	-28442, -20330, 2464, -22500	upstream, upstream, in gene, upstream	ActReg chr2R #166	1	1	1	0
167	2R	20168800	20180999	12199	6.724	11.752	1.74777	17	34	0	1	2	nvy, CG3394	11639, -6722	in gene, upstream	ActReg chr2R #167	0	1	0	1
168	2R	20225400	20236999	11599	8.901	10.72	1.20436	20	28	0	2	2	slbo, bs	-9370, -37	upstream, upstream	ActReg chr2R #168	0	1	0	0
169	2R	20254000	20279399	25399	8.985	11.422	1.27123	24	28	0	3	5	bs, tRNA:N5:60C, CG13578, mAcR-60C, slik	35463, 5113, 1345, 10536, 23546	downstream, downstream, downstream, in gene, downstream	ActReg chr2R #169	0	1	0	0
170	2R	20309400	20320999	11599	6.308	10.898	1.72765	19	29	0	4	5	CG3419, prom, CG42383, CG15873, CG15874	15785, 711, -2574, 2937, 5057	downstream, in gene, upstream, downstream, downstream	ActReg chr2R #170	0	1	0	1
171	2R	20684600	20757199	72599	12.006	12.57	1.04698	31	34	0	9	12	key, Reg-5, ETH, Orc4, CG12849, CG3611, CG42851, Dll, CG3650, Atf-2, CG16896, CG30423	-45980, -39970, -37918, -35972, 35451, 34578, 24028, 18546, -15600, -36691, 41521, 42460	upstream, upstream, upstream, upstream, downstream, downstream, downstream, in gene, upstream, upstream, downstream, downstream	ActReg chr2R #171	1	1	0	0
172	2R	20937600	20945199	7599	9	12.527	1.39189	19	25	0	2	2	gsb-n, gsb	-1549, -8103	upstream, upstream	ActReg chr2R #172	0	1	0	0
173	2R	20970400	21029199	58799	11.508	8.288	0.720195	27	37	0	3	6	gol, tRNA:CR30198, tRNA:CR30199, tRNA:CR30200, CG16778, CG30430	-27956, 36271, 35511, 35228, 27265, -17156	upstream, downstream, downstream, downstream, in gene, upstream	ActReg chr2R #173	1	1	1	0
174	2R	21050000	21065199	15199	8.585	5.496	0.640186	22	16	0	4	5	CG34038, Sfp60F, PebII, Peb, CG9380	2142, 2619, 4130, 6639, 18761	downstream, downstream, downstream, downstream, downstream	ActReg chr2R #174	1	0	1	0
175	2R	21082400	21084799	2399	10.093	3.966	0.392946	19	9	0	1	1	CG9380	-7239	upstream	ActReg chr2R #175	1	0	1	0
176	2R	21085600	21088999	3399	9.636	4.617	0.479141	18	12	0	0	1	CG9380	-10939	upstream	ActReg chr2R #176	1	0	0	0
177	2R	21090000	21105799	15799	10.308	5.778	0.560536	23	16	0	0	1	Kr	-16239	upstream	ActReg chr2R #177	1	0	1	0
178	2R	21106600	21140399	33799	9.87	5.748	0.582371	22	24	0	4	4	Kr, CG30429, CG33680, CG30428	9361, -10491, 14340, -17338	downstream, upstream, downstream, upstream	ActReg chr2R #178	1	0	1	0
179	2R	21141400	21145599	4199	12.794	5.402	0.422229	24	18	0	2	3	CG30429, CG33680, CG30428	9509, -5660, 2662	downstream, upstream, downstream	ActReg chr2R #179	1	0	1	0
180	2RHet	7000	12199	5199	7.018	4.442	0.632944	15	11	0	0	0				ActReg chr2RHet #180	1	0	0	0
181	2RHet	49200	56399	7199	8.366	5.275	0.630528	16	17	0	1	2	CG40498, CR41510	1477, 25391	downstream, downstream	ActReg chr2RHet #181	1	0	0	0
182	2RHet	75600	81599	5999	8.401	2.86	0.340436	16	8	0	1	1	CR41510	-409	upstream	ActReg chr2RHet #182	1	0	1	0
183	2RHet	86600	95199	8599	8.037	4.485	0.558044	17	15	0	0	1	CR41510	-12709	upstream	ActReg chr2RHet #183	1	0	1	0
184	2RHet	99600	103799	4199	8.748	6.108	0.698217	24	16	0	0	0				ActReg chr2RHet #184	1	0	0	0
185	2RHet	118800	126999	8199	9.168	4.722	0.515052	19	13	0	0	0				ActReg chr2RHet #185	1	0	1	0
186	2RHet	194600	201999	7399	8.628	6.048	0.700974	16	22	0	2	2	CG41257, rl	-266, 123	upstream, in gene	ActReg chr2RHet #186	1	0	0	0
187	2RHet	390200	393199	2999	8.532	4.602	0.539381	14	12	0	1	1	CG40191	923	in gene	ActReg chr2RHet #187	1	0	0	0
188	2RHet	455800	457799	1999	10.952	4.254	0.388422	16	10	0	0	0				ActReg chr2RHet #188	1	0	0	0
189	2RHet	478200	498999	20799	8.313	4.215	0.507037	28	12	0	2	2	Yeti, CG41265	-16852, 12574	upstream, in gene	ActReg chr2RHet #189	1	0	1	0
190	2RHet	1474000	1476999	2999	8.66	4.46	0.515012	16	10	0	0	0				ActReg chr2RHet #190	1	0	0	0
191	2RHet	1725200	1729599	4399	8.051	5.146	0.639175	15	19	0	0	1	Scp1	14914	in gene	ActReg chr2RHet #191	1	0	0	0
192	2RHet	2884200	2886199	1999	8.855	3.891	0.439413	19	10	0	0	0				ActReg chr2RHet #192	1	0	0	0
193	2RHet	2893600	2899799	6199	8.371	5.432	0.648907	21	17	0	1	1	eIF-4B	-5053	upstream	ActReg chr2RHet #193	1	0	0	0
194	2RHet	3050200	3053999	3799	7.513	5.781	0.769466	14	20	0	0	0				ActReg chr2RHet #194	1	0	0	0
195	2RHet	3059800	3071799	11999	10.898	7.681	0.704808	24	24	0	0	0				ActReg chr2RHet #195	1	0	0	0
196	3L	19800	21799	1999	11.302	1.579	0.13971	20	3	0	1	1	mthl8	-2148	upstream	ActReg chr3L #196	1	0	1	0
197	3L	363400	402599	39199	13.315	10.108	0.759144	35	31	0	4	7	Ptpmeg, CG1231, CG6905, Roc1b, CG1233, CG13884, trh	54900, 26577, -21616, 25018, 21521, -16562, 9634	downstream, downstream, upstream, downstream, downstream, upstream, in gene	ActReg chr3L #197	1	1	1	0
198	3L	409800	436799	26999	12.211	8.805	0.721071	25	25	0	2	3	CG13891, klar, snmRNA:438	10607, 117290, 11619	downstream, downstream, downstream	ActReg chr3L #198	1	1	1	0
199	3L	617200	630599	13399	11.761	6.678	0.567809	22	21	0	1	1	CG42719	-7253	upstream	ActReg chr3L #199	1	0	1	0
200	3L	1085400	1091399	5999	7.866	5.207	0.661963	19	14	0	0	1	bab1	12690	in gene	ActReg chr3L #200	1	0	0	0
201	3L	1093000	1110399	17399	11.427	10.305	0.901811	31	32	0	1	1	bab1	-610	upstream	ActReg chr3L #201	1	1	0	0
202	3L	1118200	1133999	15799	8.348	8.967	1.07415	19	24	0	0	1	bab2	51175	downstream	ActReg chr3L #202	1	1	0	0
203	3L	1163400	1194999	31599	11.371	8.21	0.722012	37	28	0	5	7	bab2, CG13912, Trh, LysX, Aplip1, CG32335, CG9119	-1925, -10391, 13970, 16103, -17122, 23831, 25593	upstream, upstream, downstream, downstream, upstream, downstream, downstream	ActReg chr3L #203	1	0	1	0
204	3L	2302000	2309599	7599	7.878	5.589	0.709444	17	14	0	0	2	DmsR-2, CG13802	22916, 22916	downstream, downstream	ActReg chr3L #204	1	0	0	0
205	3L	2551000	2555399	4399	8.037	3.505	0.436108	15	9	0	1	2	Spn, msn	1078, 33341	in gene, downstream	ActReg chr3L #205	1	0	1	0
206	3L	3585800	3593799	7999	8.258	4.302	0.520949	19	10	0	1	2	Eip63E, snRNA:U7	74114, -4024	in gene, upstream	ActReg chr3L #206	1	0	1	0
207	3L	3611000	3651599	40599	11.376	7.499	0.659195	31	27	0	4	6	Eip63E, CG10359, CG10357, CG14974, CG12029, CG10862	115614, 19105, 15917, -10282, 4425, 23472	downstream, downstream, downstream, upstream, in gene, downstream	ActReg chr3L #207	1	1	1	0
208	3L	3652400	3684799	32399	8.714	7.516	0.86252	19	20	0	1	2	CG12029, CG10862	41725, -13828	downstream, upstream	ActReg chr3L #208	1	0	0	0
209	3L	3842400	3857999	15599	9.502	4.961	0.522101	22	19	0	1	2	enc, Awh	31512, 4046	downstream, in gene	ActReg chr3L #209	1	0	1	0
210	3L	3859000	3870599	11599	9.322	7.082	0.759708	26	21	0	0	1	Awh	18646	downstream	ActReg chr3L #210	1	0	0	0
211	3L	3871600	3882399	10799	10.208	6.237	0.610991	22	22	0	0	1	Awh	30846	downstream	ActReg chr3L #211	1	0	1	0
212	3L	3883400	3898999	15599	9.021	6.651	0.73728	18	17	0	7	9	Fie, snRNA:U11, Gr63a, CG14977, CG14980, Ubi-p63E, Sc2, ida, mge	-1375, 2131, 5404, -5701, 7957, 11939, -12312, -14145, 18732	upstream, downstream, downstream, upstream, downstream, downstream, upstream, upstream, downstream	ActReg chr3L #212	1	0	0	0
213	3L	5329600	5336199	6599	7.551	5.429	0.718978	17	15	0	1	2	tRNA:S7:64D, lama	-2285, 16124	upstream, downstream	ActReg chr3L #213	1	0	0	0
214	3L	5602000	5629199	27199	8.902	6.137	0.689396	23	25	0	3	5	CG10591, CG10590, mthl2, Eaf6, Blimp-1	-22810, -18524, 17711, -14181, -8484	upstream, upstream, downstream, upstream, upstream	ActReg chr3L #214	1	0	1	0
215	3L	5806600	5866399	59799	14.58	10.15	0.696159	37	50	0	5	8	S6k, CG42272, CG5537, mad2, vn, CG5568, CG18586, CG13287	-32442, 40366, 32426, -30316, 2265, -28103, -30133, -39008	upstream, downstream, downstream, upstream, in gene, upstream, upstream, upstream	ActReg chr3L #215	1	1	1	0
216	3L	6036400	6044599	8199	8.305	6.542	0.787718	15	23	0	3	10	CG10477, yip7, CG6462, Jon65Aiv, Jon65Aiii, Jon65Aii, Jon65Ai, tan, CG6592, CG10472	-12788, 12169, 10288, 8242, -3375, -4951, 7027, -7779, -12547, 15507	upstream, downstream, downstream, downstream, upstream, upstream, downstream, upstream, upstream, downstream	ActReg chr3L #216	1	0	0	0
217	3L	6543000	6554199	11199	12.634	6.038	0.477917	25	17	0	1	3	sfl, CG18769, CG32397	59819, 4760, 28855	downstream, in gene, downstream	ActReg chr3L #217	1	0	1	0
218	3L	6630200	6634399	4199	7.771	5.815	0.748295	13	17	0	0	1	Glu-RI	15165	downstream	ActReg chr3L #218	1	0	0	0
219	3L	6766400	6774199	7799	7.93	7.61	0.959647	18	19	0	0	1	vvl	-12953	upstream	ActReg chr3L #219	1	0	0	0
220	3L	6776400	6793599	17199	12.086	10.019	0.828976	25	38	0	1	1	vvl	1747	in gene	ActReg chr3L #220	1	1	0	0
221	3L	6838600	6845199	6599	9.296	8.78	0.944492	17	30	0	0	0				ActReg chr3L #221	1	0	0	0
222	3L	6875400	6880599	5199	8.938	7.37	0.824569	22	17	0	0	0				ActReg chr3L #222	1	0	0	0
223	3L	6889800	6910999	21199	11.398	7.488	0.656957	28	28	0	1	1	Prat2	7559	downstream	ActReg chr3L #223	1	0	1	0
224	3L	6911800	6934199	22399	8.666	7.026	0.810755	20	19	0	3	4	Prat2, CG14820, tow, CG10077	-15041, -3031, -13057, 26005	upstream, upstream, upstream, downstream	ActReg chr3L #224	1	0	0	0
225	3L	6974600	6987799	13199	10.983	8.917	0.811891	25	45	0	4	7	CG9953, CG10063, G-ialpha65A, CR32385, CG32388, bin, mp	18488, -15678, -8046, 11412, -3527, -2523, -11369	downstream, upstream, upstream, downstream, upstream, upstream, upstream	ActReg chr3L #225	1	1	0	0
226	3L	7931600	7937399	5799	7.467	4.324	0.579081	15	11	0	3	3	syd, Srp9, exex	-5436, 5024, -6792	upstream, downstream, upstream	ActReg chr3L #226	1	0	0	0
227	3L	7938200	7944799	6599	10.704	6.15	0.574552	24	21	0	1	3	syd, Srp9, exex	-12436, 12024, 208	upstream, downstream, in gene	ActReg chr3L #227	1	0	1	0
228	3L	7945600	7950799	5199	8.141	4.77	0.585923	17	15	0	0	1	exex	6908	downstream	ActReg chr3L #228	1	0	0	0
229	3L	7990000	7992999	2999	7.532	3.621	0.480749	12	9	0	0	1	nmo	19350	in gene	ActReg chr3L #229	1	0	0	0
230	3L	8642600	8693599	50999	9.94	7.462	0.750704	24	24	0	4	5	Cpr66D, CG13305, CG6486, Arr2, h	34525, -28181, 27854, -26063, -760	downstream, upstream, downstream, upstream, upstream	ActReg chr3L #230	1	0	1	0
231	3L	8696800	8714999	18199	9.727	6.218	0.639252	22	19	0	5	7	SrpRbeta, CG32022, CG6511, Cp18, Cp15, Cp19, Cp16	7418, 8473, -8703, -13992, -15682, -17066, -18943	downstream, downstream, upstream, upstream, upstream, upstream, upstream	ActReg chr3L #231	1	0	1	0
232	3L	8994400	9039799	45399	13.507	10.423	0.771674	31	29	0	6	8	smg, CG5087, Doc3, CG5194, Doc2, Doc1, CG5144, Argk	-26010, 25813, 18801, -14148, -4759, -17378, -23441, 42028	upstream, downstream, downstream, upstream, upstream, upstream, upstream, downstream	ActReg chr3L #232	1	1	1	0
233	3L	10224000	10232399	8399	7.487	6.298	0.841191	15	24	0	1	2	scramb1, Or67c	-9859, 9607	upstream, downstream	ActReg chr3L #233	1	1	0	0
234	3L	10308600	10325999	17399	9.335	5.992	0.641885	19	18	0	2	2	mir-276bS, mir-276b	4392, 4353	downstream, downstream	ActReg chr3L #234	1	0	1	0
235	3L	10943800	10950399	6599	8.364	5.698	0.681253	19	12	0	0	1	CG34050	9543	downstream	ActReg chr3L #235	1	0	0	0
236	3L	11002800	11006799	3999	10.768	5.816	0.540119	26	16	0	1	3	klu, snoRNA:Me18S-G962, Fad2	-2875, -10210, -11836	upstream, upstream, upstream	ActReg chr3L #236	1	0	0	0
237	3L	11007800	11025799	17999	9.853	7.234	0.734193	23	21	0	4	6	klu, Fad2, CG32079, CG32081, CG6327, CG34239	-14875, 164, -1862, -3880, 27670, 17270	upstream, in gene, upstream, upstream, downstream, downstream	ActReg chr3L #237	1	0	0	0
238	3L	12373800	12382999	9199	7.296	5.612	0.769189	17	17	0	2	4	Ncc69, CG32104, Pbprp1, Smyd4	6140, 13992, -10872, 16617	in gene, downstream, upstream, downstream	ActReg chr3L #238	1	0	0	0
239	3L	12406600	12465399	58799	12.745	10.09	0.791683	27	38	0	6	7	CG32103, Gap69C, toe, eyg, CG32102, CG10616, CG10663	-28057, -25196, -10231, 25122, 26885, -28825, 42055	upstream, upstream, upstream, downstream, downstream, upstream, downstream	ActReg chr3L #239	1	1	1	0
240	3L	12535000	12624799	89799	11.681	9.066	0.776132	29	41	0	5	8	Tsf2, CG34242, CG10688, CG4069, sowah, ara, caup, CG32111	-53078, 52803, 52209, -49489, -14277, 6125, -23327, -41137	upstream, downstream, downstream, upstream, upstream, in gene, upstream, upstream	ActReg chr3L #240	1	1	1	0
241	3L	12625600	12638399	12799	10.116	8.519	0.842131	21	21	0	0	1	CG32111	10963	in gene	ActReg chr3L #241	1	0	0	0
242	3L	12639400	12711599	72199	12.737	10.161	0.797755	35	34	0	1	2	CG32111, mirr	54463, -11349	downstream, upstream	ActReg chr3L #242	1	1	1	0
243	3L	13680000	13692599	12599	5.782	8.548	1.47838	15	25	0	0	0				ActReg chr3L #243	0	1	0	0
244	3L	14105000	14113599	8599	11.261	8.574	0.761389	25	22	0	1	2	Sox21a, Sox21b	-8081, 15125	upstream, in gene	ActReg chr3L #244	1	0	0	0
245	3L	14114400	14185599	71199	13.617	7.699	0.565396	38	50	0	4	4	Sox21b, D, nan, nuf	-25575, 21721, 32749, -33978	upstream, downstream, downstream, upstream	ActReg chr3L #245	1	1	1	0
246	3L	14186800	14202399	15599	8.05	4.745	0.589441	17	14	0	2	4	nan, nuf, CG32141, CG7768	-11851, 10622, -1935, -16726	upstream, in gene, upstream, upstream	ActReg chr3L #246	1	0	1	0
247	3L	14228400	14239999	11599	8.042	5.817	0.723328	21	17	0	3	4	nuf, CG7924, CG34244, CG7906	50222, 7630, -5379, 4375	downstream, downstream, upstream, downstream	ActReg chr3L #247	1	0	0	0
248	3L	14265400	14270399	4999	9.141	4.671	0.510994	17	10	0	1	1	fz	452	in gene	ActReg chr3L #248	1	0	1	0
249	3L	14271200	14281199	9999	8.307	4.728	0.569159	17	13	0	0	1	fz	8752	in gene	ActReg chr3L #249	1	0	1	0
250	3L	14294400	14304999	10599	7.343	4.081	0.555767	15	13	0	0	1	fz	32252	in gene	ActReg chr3L #250	1	0	1	0
251	3L	14317400	14322999	5599	7.07	3.682	0.520792	15	14	0	1	2	fz, CG13482	52752, -2247	in gene, upstream	ActReg chr3L #251	1	0	0	0
252	3L	14327600	14334199	6599	7.578	5.411	0.714041	14	13	0	0	2	fz, CG13482	63452, 8453	in gene, downstream	ActReg chr3L #252	1	0	0	0
253	3L	14359600	14364199	4599	9.139	5.256	0.575118	19	13	0	1	2	fz, CG13481	94452, 908	downstream, downstream	ActReg chr3L #253	1	0	0	0
254	3L	14371200	14374399	3199	8.53	5.333	0.625205	15	12	0	0	2	fz, CG13481	105352, -9992	downstream, upstream	ActReg chr3L #254	1	0	0	0
255	3L	14429800	14432999	3199	8.65	5.313	0.61422	20	13	0	0	1	bbg	74949	in gene	ActReg chr3L #255	1	0	0	0
256	3L	14434000	14438799	4799	6.893	3.686	0.534745	14	11	0	0	1	bbg	69949	in gene	ActReg chr3L #256	1	0	0	0
257	3L	14439800	14447999	8199	7.863	4.523	0.575226	15	13	0	0	1	bbg	62449	in gene	ActReg chr3L #257	1	0	1	0
258	3L	14467200	14468999	1799	8.684	5.554	0.639567	13	12	0	0	1	bbg	38249	in gene	ActReg chr3L #258	1	0	0	0
259	3L	14470000	14477399	7399	7.675	4.478	0.583453	14	16	0	0	1	bbg	32649	in gene	ActReg chr3L #259	1	0	0	0
260	3L	14534200	14538999	4799	7.773	4.551	0.585488	15	13	0	0	2	Mpcp, CG9238	5881, 7472	downstream, in gene	ActReg chr3L #260	1	0	0	0
261	3L	14558200	14564999	6799	12.817	5.97	0.465788	27	17	0	2	3	CG34039, Leucokinin, CG42758	9285, -7735, 1059	downstream, upstream, downstream	ActReg chr3L #261	1	0	1	0
262	3L	14566000	14596599	30599	11.83	6.44	0.544379	26	30	0	1	2	CG42758, HGTX	20759, 11772	downstream, in gene	ActReg chr3L #262	1	1	1	0
263	3L	14597400	14605399	7999	8.812	5.349	0.607013	18	18	0	2	2	HGTX, shd	-8328, -6159	upstream, upstream	ActReg chr3L #263	1	0	1	0
264	3L	14702800	14709199	6399	7.565	5.172	0.683675	14	14	0	0	3	ome, CG17177, CG13476	40031, -11221, 7417	in gene, upstream, downstream	ActReg chr3L #264	1	0	0	0
265	3L	15178800	15182999	4199	7.511	4.952	0.6593	15	14	0	0	0				ActReg chr3L #265	1	0	0	0
266	3L	15532800	15534599	1799	9.474	5.926	0.625501	18	13	0	0	1	CrebA	5185	in gene	ActReg chr3L #266	1	0	0	0
267	3L	15919000	15921999	2999	7.087	3.493	0.492874	16	8	0	1	2	CG6114, Pka-C3	-2947, 27398	upstream, in gene	ActReg chr3L #267	1	0	0	0
268	3L	18918200	18931799	13599	6.828	5.219	0.764353	18	15	0	2	4	CG6839, CG18223, CG3819, CG32204	14318, -11597, -9793, 14137	downstream, upstream, upstream, in gene	ActReg chr3L #268	1	0	0	0
269	3L	19042000	19043399	1399	10.386	5.614	0.540535	20	14	0	2	3	nkd, Acp76A, CG3797	-4268, 2427, 13203	upstream, downstream, downstream	ActReg chr3L #269	1	0	0	0
270	3L	19637800	19676999	39199	12.016	8.506	0.707889	36	39	0	4	7	wnd, CG8786, Oat, tey, CG8765, Gbeta76C, verm	-28517, -21485, -14450, -636, 23059, -23329, 30957	upstream, upstream, upstream, upstream, downstream, upstream, downstream	ActReg chr3L #270	1	1	1	0
271	3L	19925400	19928399	2999	7.532	3.955	0.525093	14	9	0	2	6	Su(z)12, CG7770, Grasp65, CG8004, RhoGDI, Ac76E	-10399, 10106, 8738, -5313, 4992, -5487	upstream, downstream, downstream, upstream, downstream, upstream	ActReg chr3L #271	1	0	0	0
272	3L	19930000	19935199	5199	7.969	3.445	0.4323	14	9	0	1	6	CG8004, RhoGDI, Ac76E, CG32219, CG34258, CG33710	-11013, 10692, 213, 11636, 12469, 13291	upstream, downstream, in gene, downstream, downstream, downstream	ActReg chr3L #272	1	0	1	0
273	3L	19946400	19958999	12599	7.944	4.921	0.619461	19	15	0	6	7	Ac76E, CG32219, CG34258, CG33710, CG42655, CG42654, CG42263	20313, -8464, -7631, -6809, -5887, -5089, -3800	in gene, upstream, upstream, upstream, upstream, upstream, upstream	ActReg chr3L #273	1	0	1	0
274	3L	20524600	20529199	4599	8.75	4.905	0.560571	15	12	0	2	5	CG5104, CG4825, CG4858, Rcd2, CG13250	12790, -7605, 7202, 6615, 90	downstream, upstream, downstream, in gene, in gene	ActReg chr3L #274	1	0	0	0
275	3L	20534400	20540999	6599	7.932	7.303	0.920701	16	23	0	1	2	Rcd2, CG13250	-4185, 10890	upstream, downstream	ActReg chr3L #275	1	1	0	0
276	3L	20598400	20603599	5199	9.025	8.031	0.889861	17	22	0	0	1	knrl	12637	in gene	ActReg chr3L #276	1	0	0	0
277	3L	20604600	20648399	43799	10.244	7.612	0.743069	26	29	0	2	2	knrl, CG13251	-12863, -3831	upstream, upstream	ActReg chr3L #277	1	0	1	0
278	3L	20683800	20698999	15199	10.482	8.851	0.8444	21	40	0	2	3	kni, CG34260, CG13253	-2936, -11106, 20899	upstream, upstream, downstream	ActReg chr3L #278	1	0	0	0
279	3L	20925200	20939799	14599	8.627	6.51	0.754608	18	16	0	0	3	fng, CG10589, CG10586	10110, 11573, 17351	in gene, downstream, downstream	ActReg chr3L #279	1	0	0	0
280	3L	21440000	21477599	37599	13.365	8.936	0.668612	30	30	0	4	9	Aef1, CG5664, CG5656, Syx7, croc, Neu2, CG7202, CG7519, Hr78	32271, -24376, -20885, 19877, 10857, 24314, 27074, -27371, 31786	downstream, upstream, upstream, downstream, downstream, downstream, downstream, upstream, downstream	ActReg chr3L #280	1	1	1	0
281	3L	21811800	21814799	2999	8.67	6.449	0.743829	16	17	0	3	6	eg, CycH, CG7407, CG7414, CG32448, CG7148	11496, -1802, -3266, -4541, 8281, 12006	downstream, upstream, upstream, upstream, downstream, downstream	ActReg chr3L #281	1	0	0	0
282	3L	21978000	22001999	23999	8.433	7.649	0.907032	18	28	0	1	2	CG7470, Act79B	24898, 11668	downstream, downstream	ActReg chr3L #282	1	0	0	0
283	3L	22398200	22413599	15399	9.112	8.47	0.929543	20	18	0	1	1	Ten-m	-4912	upstream	ActReg chr3L #283	1	0	0	0
284	3L	22414400	22425599	11199	9.106	7.666	0.841863	23	23	0	0	0				ActReg chr3L #284	1	0	0	0
285	3L	22445400	22456999	11599	8.339	10.725	1.28613	18	21	0	5	5	CG11449, laza, CG11438, CG11437, CG11426	3726, 3084, -8733, -10765, -12459	downstream, downstream, upstream, upstream, upstream	ActReg chr3L #285	0	1	0	0
286	3L	22630400	22634599	4199	7.886	5.573	0.706695	16	17	0	5	6	CG33766, CG33767, CG33768, CG33769, CG33770, CG33771	-6228, -6908, -7788, -8528, -9273, -9997	upstream, upstream, upstream, upstream, upstream, upstream	ActReg chr3L #286	1	0	0	0
287	3L	23000400	23013599	13199	7.172	4.905	0.68391	19	16	0	1	2	nrm, CG41452	15458, -11645	in gene, upstream	ActReg chr3L #287	1	0	0	0
288	3L	23018800	23022999	4199	8.45	4.675	0.553254	16	16	0	2	3	nrm, CG41452, CG32458	29358, 2255, -3224	in gene, downstream, upstream	ActReg chr3L #288	1	0	0	0
289	3L	23177600	23179999	2399	8.76	5.559	0.634589	13	15	0	0	0				ActReg chr3L #289	1	0	0	0
290	3L	23206600	23214399	7799	7.914	6.371	0.805029	17	19	0	0	1	nAcRalpha-80B	10729	in gene	ActReg chr3L #290	1	0	0	0
291	3L	23225400	23232799	7399	7.42	5.981	0.806065	14	19	0	0	1	nAcRalpha-80B	29329	in gene	ActReg chr3L #291	1	0	0	0
292	3L	23238400	23241799	3399	7.85	3.223	0.410573	15	9	0	0	1	nAcRalpha-80B	40329	in gene	ActReg chr3L #292	1	0	0	0
293	3L	23270400	23276999	6599	8.151	5.985	0.734266	14	22	0	0	1	nAcRalpha-80B	73929	in gene	ActReg chr3L #293	1	0	0	0
294	3L	23290400	23306799	16399	6.404	11.314	1.76671	16	26	0	0	1	alpha-Cat	32606	downstream	ActReg chr3L #294	0	1	0	1
295	3L	23482400	23487999	5599	8.092	5.1	0.630252	19	11	0	0	0				ActReg chr3L #295	1	0	0	0
296	3L	23551200	23554199	2999	7.489	4.564	0.609427	16	9	0	0	1	AGO3	4984	in gene	ActReg chr3L #296	1	0	0	0
297	3L	23644600	23648199	3599	8.416	13.292	1.57937	18	22	0	0	1	AGO3	98684	in gene	ActReg chr3L #297	0	1	0	0
298	3L	23760200	23767199	6999	8.018	6.014	0.750062	16	17	0	0	0				ActReg chr3L #298	1	0	0	0
299	3L	23862400	23865199	2799	7.286	4.556	0.625309	14	12	0	0	1	CG40470	115691	in gene	ActReg chr3L #299	1	0	0	0
300	3L	23904800	23907199	2399	7.77	3.731	0.48018	16	12	0	0	1	CG40470	73491	in gene	ActReg chr3L #300	1	0	0	0
301	3L	23953000	23957399	4399	9.292	7.304	0.786053	15	17	0	0	1	CG40470	24291	in gene	ActReg chr3L #301	1	0	0	0
302	3L	24029600	24036799	7199	7.924	7.807	0.985235	16	16	0	0	1	CG40045	11578	downstream	ActReg chr3L #302	1	1	0	0
303	3L	24066400	24078399	11999	8.668	6.368	0.734656	19	19	0	1	1	Snap25	5070	in gene	ActReg chr3L #303	1	0	0	0
304	3L	24102400	24107199	4799	6.72	4.102	0.610417	14	11	0	0	1	Snap25	37470	in gene	ActReg chr3L #304	1	0	0	0
305	3L	24113200	24124999	11799	7.068	10.468	1.48104	14	23	0	0	1	Snap25	51770	in gene	ActReg chr3L #305	0	1	0	0
306	3L	24141800	24144799	2999	8.269	10.301	1.24574	16	20	0	0	1	Snap25	75970	in gene	ActReg chr3L #306	0	1	0	0
307	3L	24150000	24161599	11599	7.257	6.42	0.884663	16	18	0	0	1	Snap25	88470	in gene	ActReg chr3L #307	1	0	0	0
308	3L	24169200	24174999	5799	10.546	8.908	0.84468	28	24	0	0	1	Snap25	104770	in gene	ActReg chr3L #308	1	0	0	0
309	3L	24231600	24234599	2999	8.053	5.453	0.677139	15	11	0	0	1	Snap25	165770	in gene	ActReg chr3L #309	1	0	0	0
310	3L	24318400	24321199	2799	7.659	3.603	0.470427	16	8	0	1	1	nvd	1832	in gene	ActReg chr3L #310	1	0	0	0
311	3L	24372200	24375199	2999	6.935	13.86	1.99856	12	29	0	0	1	nvd	55732	in gene	ActReg chr3L #311	0	1	0	0
312	3L	24524200	24529399	5199	8.222	5.843	0.710654	15	14	0	2	2	CG12460, mRpS5	-390, -3536	upstream, upstream	ActReg chr3L #312	1	0	0	0
313	3LHet	184400	190199	5799	7.994	5.568	0.696522	16	15	0	0	0				ActReg chr3LHet #313	1	0	0	0
314	3LHet	201800	221999	20199	11.991	4.635	0.38654	25	13	0	1	1	scro	4406	in gene	ActReg chr3LHet #314	1	0	1	0
315	3LHet	224000	245999	21999	8.062	6.43	0.797569	22	16	0	0	1	scro	27506	in gene	ActReg chr3LHet #315	1	0	0	0
316	3LHet	249400	255999	6599	8.49	4.889	0.575854	17	16	0	0	1	scro	45206	downstream	ActReg chr3LHet #316	1	0	0	0
317	3LHet	373400	379999	6599	6.913	6.64	0.960509	14	17	0	0	0				ActReg chr3LHet #317	1	0	0	0
318	3LHet	806400	812199	5799	7.819	4.261	0.544955	15	16	0	0	0				ActReg chr3LHet #318	1	0	1	0
319	3LHet	816600	822999	6399	7.74	6.613	0.854393	18	16	0	0	0				ActReg chr3LHet #319	1	0	0	0
320	3LHet	885600	890199	4599	8.354	5.34	0.639215	16	15	0	0	0				ActReg chr3LHet #320	1	0	0	0
321	3LHet	912400	918999	6599	8.451	5.764	0.682049	15	16	0	0	1	CG41343	137980	in gene	ActReg chr3LHet #321	1	0	0	0
322	3LHet	940000	950399	10399	7.612	7.824	1.02785	18	19	0	0	1	CG41343	108480	in gene	ActReg chr3LHet #322	1	0	0	0
323	3LHet	1050400	1060999	10599	7.498	5.277	0.703788	19	14	0	1	1	CG41343	-2020	upstream	ActReg chr3LHet #323	1	0	0	0
324	3LHet	1138400	1147799	9399	8.02	5.705	0.711347	15	17	0	1	1	CG17374	2270	in gene	ActReg chr3LHet #324	1	0	0	0
325	3LHet	1270200	1271799	1599	8.66	20.9	2.41339	16	32	0	0	1	CG40178	125812	in gene	ActReg chr3LHet #325	0	1	0	1
326	3LHet	1291800	1294599	2799	7.909	4.188	0.529523	13	10	0	0	1	CG40178	103612	in gene	ActReg chr3LHet #326	1	0	0	0
327	3LHet	1830400	1832399	1999	9.095	5.561	0.611435	15	11	0	0	0				ActReg chr3LHet #327	1	0	0	0
328	3LHet	1887600	1889399	1799	4.566	9.411	2.0611	10	15	0	0	0				ActReg chr3LHet #328	0	1	0	0
329	3LHet	1893000	1893799	799	9.4	13.08	1.39149	12	18	0	0	0				ActReg chr3LHet #329	0	1	0	0
330	3LHet	1994400	2001199	6799	7.262	10.822	1.49022	18	21	0	0	0				ActReg chr3LHet #330	0	1	0	0
331	3LHet	2024400	2029799	5399	7.467	5.739	0.768582	16	15	0	0	0				ActReg chr3LHet #331	1	0	0	0
332	3LHet	2272400	2276199	3799	8.622	7.586	0.879842	15	16	0	0	1	vtd	30728	downstream	ActReg chr3LHet #332	1	0	0	0
333	3LHet	2277000	2281199	4199	7.84	6.617	0.844005	14	13	0	0	0				ActReg chr3LHet #333	1	0	0	0
334	3R	11200	12799	1599	8.88	4.78	0.538288	18	9	0	0	1	Dsk	4171	downstream	ActReg chr3R #334	1	0	0	0
335	3R	485000	504399	19399	10.101	6.078	0.601723	21	22	0	1	3	Karybeta3, CG12001, CG31531	19754, 14149, 9394	downstream, downstream, in gene	ActReg chr3R #335	1	0	1	0
336	3R	557400	560399	2999	7	4.188	0.598286	13	9	0	1	2	Nep2, tacc	-1304, 15878	upstream, downstream	ActReg chr3R #336	1	0	0	0
337	3R	646400	713199	66799	14.817	10.819	0.730175	39	43	0	5	9	CG42574, Hus1-like, CG1129, CG1126, CG14657, CG14658, CG14659, opa, laf	-42011, -42016, 40741, 37743, -32649, -23564, -22780, 1264, 24456	upstream, upstream, downstream, downstream, upstream, upstream, upstream, in gene, downstream	ActReg chr3R #337	1	1	1	0
338	3R	720600	732199	11599	12.887	8.592	0.666718	25	21	0	2	2	Gnf1, Cdep	-5949, -9879	upstream, upstream	ActReg chr3R #338	1	1	1	0
339	3R	789000	791399	2399	8.693	9.013	1.03681	14	13	0	2	3	CG14661, CG2016, CG1124	-9225, -3129, -970	upstream, upstream, upstream	ActReg chr3R #339	0	1	0	0
340	3R	956000	969599	13599	7.435	8.656	1.16422	15	21	0	3	3	CG12007, CG12589, dpr16	8989, 496, -13831	downstream, in gene, upstream	ActReg chr3R #340	0	1	0	0
341	3R	1584400	1605999	21599	11.427	9.192	0.804411	42	26	0	5	7	CG2091, sec8, CG2082, jagn, kat-60L1, CG2051, Rpn5	-14704, -10500, 11599, -9832, -12285, 19597, -20012	upstream, upstream, in gene, upstream, upstream, downstream, upstream	ActReg chr3R #341	1	0	0	0
342	3R	1655000	1674799	19799	11.034	8.556	0.775421	24	29	0	7	12	Hpr1, CG2023, CG10981, glob3, CG1208, CG1213, CG14676, CG10991, disp, CG34287, ECSIT, CG2017	-17750, -14673, 14572, 9115, 7549, -2009, -8043, -9776, 17134, -14155, -17408, 23234	upstream, upstream, downstream, downstream, downstream, upstream, upstream, upstream, downstream, upstream, upstream, downstream	ActReg chr3R #342	1	1	0	0
343	3R	2388200	2392199	3999	8.48	9.728	1.14717	17	22	0	1	2	dpr11, CG1137	28853, -4126	in gene, upstream	ActReg chr3R #343	0	1	0	0
344	3R	2485200	2528799	43599	11	9.281	0.843727	25	45	0	13	15	Taf1, CG1307, Spase18-21, agt, lab, Edg84A, Ccp84Ag, Ccp84Af, Ccp84Ae, Ccp84Ad, Ccp84Ac, pncr002:3R, Ccp84Ab, Ccp84Aa, pb	34388, -23495, 23395, -21177, -2687, -3173, -5451, 8962, 10481, -11455, 14994, 18887, 21600, -22805, 60786	downstream, upstream, downstream, upstream, upstream, upstream, upstream, downstream, downstream, upstream, downstream, downstream, downstream, upstream, downstream	ActReg chr3R #344	1	1	0	0
345	3R	2529600	2530999	1399	5.825	11.282	1.93682	10	23	0	3	5	Ccp84Ac, pncr002:3R, Ccp84Ab, Ccp84Aa, pb	-8306, -4413, -1700, 495, 37486	upstream, upstream, upstream, in gene, downstream	ActReg chr3R #345	0	1	0	0
346	3R	2532000	2534399	2399	9.067	5.917	0.652586	15	16	0	3	4	pncr002:3R, Ccp84Ab, Ccp84Aa, pb	-7313, -4600, 3395, 34586	upstream, upstream, downstream, downstream	ActReg chr3R #346	1	0	0	0
347	3R	2535200	2563199	27999	10.152	8.797	0.866529	28	24	0	1	6	pncr002:3R, Ccp84Ab, Ccp84Aa, pb, zen2, CG34297	-23313, -20600, 19395, 18586, 20663, 24486	upstream, upstream, downstream, in gene, downstream, downstream	ActReg chr3R #347	1	1	0	0
348	3R	2565000	2583599	18599	12.308	9.714	0.789243	25	27	0	6	7	pb, zen2, CG34297, zen, bcd, Ama, CR42721	-6514, -4437, -614, 7760, 10900, -14016, -18473	upstream, upstream, upstream, downstream, downstream, upstream, upstream	ActReg chr3R #348	1	1	0	0
349	3R	2594200	2632799	38599	12.098	8.426	0.696479	27	38	0	4	7	bcd, Ama, CR42721, Dfd, mir-10S, mir-10, CG42651	-28300, 25184, 20727, -4059, 21757, 21797, 24812	upstream, downstream, downstream, upstream, downstream, downstream, downstream	ActReg chr3R #349	1	1	1	0
350	3R	2648800	2782799	133999	12.329	9.601	0.778733	31	35	0	8	10	tRNA:CR31485:Psi, tRNA:K5:84ABd, CR42652, tRNA:K5:84ABc, tRNA:K5:84ABb, 7SLRNA, tRNA:K5:84ABa, Scr, ftz, Antp	-70739, 70183, -69646, -68937, 68288, 67579, -67042, -39913, 25753, 109151	upstream, downstream, upstream, upstream, downstream, downstream, upstream, upstream, downstream, downstream	ActReg chr3R #350	1	1	1	0
351	3R	2783000	2884399	101399	10.941	8.044	0.735216	32	32	0	6	8	Antp, Sodh-1, CG1979, dj, djl, CG1988, CG1105, CG1965	-8749, -44358, -46609, -51338, -52790, -54198, 59155, -59435	upstream, upstream, upstream, upstream, upstream, upstream, downstream, upstream	ActReg chr3R #351	1	1	1	0
352	3R	2885200	2890799	5599	9.143	6.915	0.756316	17	18	0	5	9	Sodh-1, CG1979, dj, djl, CG1988, CG1105, CG1965, CG1104, CG1943	9942, 7691, 2962, 1510, 102, 4855, -5135, 12173, -12560	downstream, downstream, downstream, downstream, in gene, downstream, upstream, downstream, upstream	ActReg chr3R #352	1	0	0	0
353	3R	3117400	3121599	4199	7.374	11.679	1.58381	18	27	0	0	3	rn, RacGAP84C, CG42544	15620, 8844, -10815	in gene, downstream, upstream	ActReg chr3R #353	0	1	0	0
354	3R	3132800	3137599	4799	10.013	8.856	0.88445	22	25	0	2	3	rn, CG42544, CG10029	-80, 4885, 7730	upstream, downstream, downstream	ActReg chr3R #354	1	0	0	0
355	3R	3752000	3764999	12999	9.479	6.886	0.726448	18	27	0	1	4	CG2678, CG10445, lds, dsx	18920, -12666, 12343, 34631	downstream, upstream, downstream, in gene	ActReg chr3R #355	1	0	0	0
356	3R	3955800	3963599	7799	9.148	6.807	0.744097	18	21	0	4	11	puc, CG7878, CG9667, Gie, tRNA:N5:84F, tRNA:R2:84Fe, tRNA:R2:84Fd, tRNA:R2:84Fc, tRNA:R2:84Fb, tRNA:R2:84Fa, grn	28642, 11278, -7644, 7363, 5629, 6046, 6318, 6571, 6822, 7065, 47465	downstream, downstream, upstream, downstream, downstream, downstream, downstream, downstream, downstream, downstream, downstream	ActReg chr3R #356	1	0	0	0
357	3R	3964400	4032799	68399	11.624	9.9	0.851686	28	41	0	8	9	Gie, tRNA:N5:84F, tRNA:R2:84Fe, tRNA:R2:84Fd, tRNA:R2:84Fc, tRNA:R2:84Fb, tRNA:R2:84Fa, grn, CheA84a	46263, -33271, -32854, -32582, -32329, -32078, -31835, 8565, 31953	downstream, upstream, upstream, upstream, upstream, upstream, upstream, in gene, downstream	ActReg chr3R #357	1	1	1	0
358	3R	4150200	4166599	16399	10.095	7.764	0.769094	21	22	0	7	13	eIF4AIII, Coq2, Ctr1B, Poxm, Or85a, CG7443, CG9603, Arf84F, CG9601, CG18193, DppIII, CG7352, Atg13	19463, -16182, 15062, 1115, 10930, 8342, 8364, -8423, 10820, -11003, -11725, -14902, -17125	downstream, upstream, downstream, in gene, downstream, downstream, downstream, upstream, downstream, upstream, upstream, upstream, upstream	ActReg chr3R #358	1	0	0	0
359	3R	4965600	4984199	18599	7.139	4.839	0.677826	15	16	0	0	1	pum	88518	in gene	ActReg chr3R #359	1	0	1	0
360	3R	5417600	5437399	19799	10.625	6.066	0.570918	22	21	0	2	5	CG8301, CG33654, P58IPK, bocksbeutel, CG8312	20465, -18555, 14838, -10790, 10466	downstream, upstream, downstream, upstream, in gene	ActReg chr3R #360	1	0	1	0
361	3R	6263200	6282399	19199	7.673	9.604	1.25166	18	26	0	0	1	Cyp12e1	12288	downstream	ActReg chr3R #361	0	1	0	0
362	3R	6282600	6322999	40399	8.262	9.067	1.09743	26	26	0	0	0				ActReg chr3R #362	1	1	0	0
363	3R	6329400	6500399	170999	11.516	8.345	0.724644	29	31	0	3	4	hth, CG34304, CG6465, CG14688	49487, -67269, 87993, 91600	in gene, upstream, downstream, downstream	ActReg chr3R #363	1	1	1	0
364	3R	7112000	7118399	6399	6.354	8.99	1.41486	16	18	0	0	1	CG31386	16131	in gene	ActReg chr3R #364	0	1	0	0
365	3R	8041000	8145599	104599	10.767	9.647	0.895978	39	43	0	17	19	tRNA:CR31356, CG4830, CG4848, CG4860, CG10014, CG17404, CG12256, CG3916, Pglym87, Cyp313a5, Cyp313a2, Cyp313a3, CG3942, svp, CG17738, Sfp87B, CG4066, tRNA:CR31432, CG10013	61002, -57220, -47887, -46114, 45190, -42558, -41238, 38121, -34824, -32893, -30678, -28468, 13390, 8828, -3313, -5549, -43776, 55057, -55946	downstream, upstream, upstream, upstream, downstream, upstream, upstream, downstream, upstream, upstream, upstream, upstream, downstream, in gene, upstream, upstream, upstream, downstream, upstream	ActReg chr3R #365	1	1	0	0
366	3R	8880000	8905599	25599	11.484	8.078	0.703413	31	34	0	3	8	CG11670, Hsc70-2, CG31157, CG7966, pic, sim, timeout, CG34308	25009, 22318, 19565, -15627, 14821, 9318, -21574, -22222	downstream, downstream, downstream, upstream, downstream, in gene, upstream, upstream	ActReg chr3R #366	1	0	1	0
367	3R	9367800	9372199	4399	5.628	10.435	1.85412	12	22	0	1	1	CG31337	1107	in gene	ActReg chr3R #367	0	1	0	0
368	3R	9669200	9757599	88399	11.333	9.288	0.819554	32	41	0	5	6	Nsf2, CG31495, CG14362, E5, ems, Art9	-49691, -47747, -32223, -12761, -14182, 55725	upstream, upstream, upstream, upstream, upstream, downstream	ActReg chr3R #368	1	1	1	0
369	3R	10417200	10419599	2399	7.867	9.2	1.16944	18	20	0	0	1	stumps	15458	in gene	ActReg chr3R #369	0	1	0	0
370	3R	11406000	11413999	7999	8.088	8.96	1.10781	17	23	0	0	0				ActReg chr3R #370	0	1	0	0
371	3R	11514600	11528399	13799	9.086	5.583	0.614462	21	13	0	3	4	pxb, CG31446, CG5399, CG5404	29591, 2688, 507, -8918	downstream, downstream, in gene, upstream	ActReg chr3R #371	1	0	1	0
372	3R	11809800	11825399	15599	11.522	8.063	0.699792	27	31	0	1	4	Hel89B, srp, CR42839, GATAe	18579, 5676, 16196, -17228	downstream, in gene, downstream, upstream	ActReg chr3R #372	1	0	1	0
373	3R	11841800	11870199	28399	12.07	9.121	0.755675	30	27	0	5	8	CR42839, GATAe, pnr, CG10264, CG10407, ird5, CG5013, msps	-22204, 21172, 4180, -13246, 15694, 19145, -19394, -20546	upstream, downstream, in gene, upstream, downstream, downstream, upstream, upstream	ActReg chr3R #373	1	0	1	0
374	3R	12200400	12205199	4799	12.133	18.113	1.49287	25	35	0	2	3	CG14880, CG10317, ss	-8773, -6544, 26606	upstream, upstream, in gene	ActReg chr3R #374	0	1	0	0
375	3R	12208000	12260799	52799	11.885	9.186	0.772907	27	34	0	7	10	ss, tRNA:CR31497, CG31279, tRNA:CR31282, CG17565, CG14881, mRpS33, CG12753, CG14894, CG14882	-4994, 16383, -22128, -23263, -24304, -26248, 27916, 32983, 34330, -34577	upstream, downstream, upstream, upstream, upstream, upstream, downstream, downstream, downstream, upstream	ActReg chr3R #375	1	1	1	0
376	3R	12443600	12464999	21399	11.118	10.182	0.915812	25	31	0	8	12	npf, CG12783, CG10340, CG17562, CG17560, CG14893, CG14905, Fas1, nonA-l, CG10326, CG10324, Cctgamma	18818, -15177, -14190, 13266, 10627, 7748, -3957, 3351, -11630, -15028, 18412, -19012	downstream, upstream, upstream, downstream, downstream, downstream, upstream, in gene, upstream, upstream, downstream, upstream	ActReg chr3R #376	1	1	0	0
377	3R	12473400	12581999	108599	12.534	9.534	0.760651	33	42	0	7	14	Fas1, nonA-l, CG10326, CG10324, Cctgamma, CG14906, CG14907, CG31217, Ubx, bxd, CG31275, tre-3, tre-2, tre-1	76751, 61770, 58372, -54988, 54388, -49670, -49670, -46210, 32649, 71212, 49412, 61742, 62815, 64379	downstream, downstream, downstream, upstream, downstream, upstream, upstream, upstream, in gene, downstream, downstream, downstream, downstream, downstream	ActReg chr3R #377	1	1	1	0
378	3R	12588200	12809199	220999	14.133	9.768	0.691148	36	51	0	15	18	bxd, tre-3, tre-2, tre-1, Glut3, abd-A, iab-4, mir-iab-4-5p, mir-iab-4-3p, CG31270, Abd-B, CG14909, Actn3, Ahcy89E, CG18622, MESK4, CG3678, CG31274	-99788, -109258, -108185, -106621, 84666, -42930, 22973, 16696, 16662, 50808, 99259, -102227, 104818, 109206, 114961, -115853, 118890, -120057	upstream, upstream, upstream, upstream, downstream, upstream, downstream, downstream, downstream, downstream, downstream, upstream, downstream, downstream, downstream, upstream, downstream, upstream	ActReg chr3R #378	1	1	1	0
379	3R	13025200	13028199	2999	9.17	6.141	0.669684	18	17	0	0	0				ActReg chr3R #379	1	0	0	0
380	3R	13372400	13400799	28399	11.653	9.031	0.774994	28	32	0	4	6	CG5840, l(3)07882, SF1, Prx5037, Hmx, CG18139	25190, -20901, 20454, -14368, 1947, -7077	downstream, upstream, downstream, upstream, in gene, upstream	ActReg chr3R #380	1	1	1	0
381	3R	13408600	13428799	20199	8.288	8.237	0.993847	23	24	0	5	7	CG7587, Sgs5, CG7606, sll, CG14329, Edg91, CG34281	-1409, -2385, -3559, -13125, -16385, 18534, -19924	upstream, upstream, upstream, upstream, upstream, downstream, upstream	ActReg chr3R #381	1	0	0	0
382	3R	13877000	13887199	10199	9.601	8.605	0.896261	21	27	0	1	1	htl	-3393	upstream	ActReg chr3R #382	1	1	0	0
383	3R	13889000	13909999	20999	9.837	7.617	0.774321	22	23	0	2	2	CG14317, sr	-7344, -17026	upstream, upstream	ActReg chr3R #383	1	0	0	0
384	3R	13910800	13914799	3999	9.672	7.548	0.780397	15	20	0	1	2	CG14317, sr	5956, -3726	downstream, upstream	ActReg chr3R #384	1	1	0	0
385	3R	13926800	13959399	32599	11.01	8.01	0.72752	27	37	0	2	3	sr, tRNA:CR31242, tRNA:CR31518	26574, 8740, 8384	in gene, downstream, downstream	ActReg chr3R #385	1	1	1	0
386	3R	13960800	13968399	7599	8.366	6.751	0.806957	19	16	0	0	2	sr, CG14316	48074, -13243	downstream, upstream	ActReg chr3R #386	1	0	0	0
387	3R	14055600	14064999	9399	13.092	10.216	0.780324	29	27	0	4	9	CG7183, CG7988, CG7175, CG7993, CG7168, CG7998, repo, CG7156, 14-3-3epsilon	-13878, 14051, -10896, 10850, -8530, 8186, -1617, 7607, -7954	upstream, downstream, upstream, downstream, upstream, downstream, upstream, downstream, upstream	ActReg chr3R #387	1	0	0	0
388	3R	15149200	15167999	18799	10.303	5.881	0.570805	25	21	0	1	1	Dl	-6664	upstream	ActReg chr3R #388	1	0	1	0
389	3R	15181800	15193599	11799	8.264	6.334	0.766457	16	16	0	1	5	CG42793, Ino80, CG3581, CG31404, CG31245	7926, 41171, 12772, 14046, 15248	downstream, downstream, downstream, downstream, downstream	ActReg chr3R #389	1	0	0	0
390	3R	15278600	15284799	6199	7.497	4.43	0.590903	15	14	0	1	3	CG31221, Dys, CG6255	43283, -5111, 7089	in gene, upstream, downstream	ActReg chr3R #390	1	0	0	0
391	3R	15289600	15305999	16399	8.464	6.077	0.717982	19	17	0	1	4	CG31221, Dys, CG6255, CG15025	59383, 10989, -9011, 19038	downstream, in gene, upstream, downstream	ActReg chr3R #391	1	0	1	0
392	3R	16182200	16199799	17599	9.042	6.93	0.766423	20	18	0	1	2	MtnC, mun	4969, 34766	downstream, downstream	ActReg chr3R #392	1	0	0	0
393	3R	16901000	16909999	8999	15.257	8.81	0.57744	34	36	0	3	5	AnnIX, r-l, dmrt93B, CG7056, RhoGAP93B	14548, -6460, 5770, 906, 18028	downstream, upstream, downstream, in gene, downstream	ActReg chr3R #393	1	0	1	0
394	3R	17200200	17233599	33399	10.463	8.618	0.823664	25	36	0	7	15	mod(mdg4), CG42771, CG42772, CG42774, CG42773, CG42775, CG42776, CG42777, tin, bap, CG6475, CG7907, CheB93a, CheB93b, lbl	-13778, 25550, 25550, 25548, 25548, 25545, 22797, 21715, 12198, 2294, 10640, -12558, -16275, -17950, 42946	upstream, downstream, downstream, downstream, downstream, downstream, downstream, downstream, downstream, downstream, downstream, upstream, upstream, upstream, downstream	ActReg chr3R #394	1	1	0	0
395	3R	17234400	17307799	73399	12.761	10.291	0.806442	29	40	0	6	7	CG6475, CG7907, CheB93a, CheB93b, lbl, lbe, CG7922	-43560, 41642, 37925, 36250, -11254, 943, -36948	upstream, downstream, downstream, downstream, upstream, in gene, upstream	ActReg chr3R #395	1	1	1	0
396	3R	17314000	17345599	31599	12.444	9.87	0.793153	29	29	0	2	3	CG7922, C15, CG7956	21752, 3822, -16864	downstream, in gene, upstream	ActReg chr3R #396	1	1	1	0
397	3R	17355400	17396399	40999	10.369	9.486	0.914842	25	31	0	3	5	CG7956, CG15499, slou, CG15498, InR	29236, -18010, 7105, 18972, 69144	downstream, upstream, in gene, downstream, downstream	ActReg chr3R #397	1	1	0	0
398	3R	17405200	17412999	7799	9.786	5.86	0.598815	19	15	0	0	1	InR	35944	in gene	ActReg chr3R #398	1	0	0	0
399	3R	17414400	17415999	1599	9.14	3.592	0.392998	16	10	0	0	1	InR	29844	in gene	ActReg chr3R #399	1	0	0	0
400	3R	18014600	18017799	3199	6.909	4.568	0.661167	14	10	0	0	1	CG31163	56619	in gene	ActReg chr3R #400	1	0	0	0
401	3R	19017200	19035999	18799	15.528	7.149	0.460394	35	27	0	1	3	Ir, cnc, fzo	27004, 21084, 3157	downstream, in gene, downstream	ActReg chr3R #401	1	0	1	0
402	3R	19110800	19130999	20199	11.518	8.319	0.722261	31	25	0	4	6	orb, cdc16, CG6763, CG17083, CG4434, pnt	-14328, 13944, 11175, -7126, -4988, 50985	upstream, downstream, downstream, upstream, upstream, in gene	ActReg chr3R #402	1	0	1	0
403	3R	19609400	19612599	3199	8.93	3.521	0.394289	15	12	0	2	3	CG10208, Nup98, mbc	-11154, -3633, 3491	upstream, upstream, in gene	ActReg chr3R #403	1	0	1	0
404	3R	19758800	19768799	9999	11.18	8.331	0.74517	27	16	0	7	12	CG31141, CG5857, CG13601, CG13602, CG31142, Pros26.4, CG13599, RpS19b, CG5854, Gdh, CG12268, Aats-glupro	14777, 13674, -10445, -9077, 8848, -6552, 6434, -4547, 4162, 5025, 10342, 20318	downstream, downstream, upstream, upstream, downstream, upstream, downstream, upstream, downstream, in gene, downstream, downstream	ActReg chr3R #404	1	0	0	0
405	3R	20900800	20922599	21799	13.004	8.977	0.690326	27	28	0	7	12	veli, CG11820, OstStt3, CG11839, CG11836, CG9996, CG11920, fd96Ca, fd96Cb, CG33096, CG33095, CG34027	-20382, 20173, -16327, 16012, 14846, -11370, 11095, 2425, -9132, -11665, -12911, 23055	upstream, downstream, upstream, downstream, downstream, upstream, downstream, downstream, upstream, upstream, upstream, downstream	ActReg chr3R #405	1	1	1	0
406	3R	21261800	21271199	9399	7.689	4.415	0.574197	16	12	0	0	1	Fur1	32279	in gene	ActReg chr3R #406	1	0	1	0
407	3R	21272400	21299399	26999	9.929	5.302	0.533991	22	18	0	3	7	Fur1, Vps33B, CG4553, MED28, XNP, CG42488, CG5116	12879, -13339, 16738, -16826, 22650, -22989, -23131	in gene, upstream, downstream, upstream, downstream, upstream, upstream	ActReg chr3R #407	1	0	1	0
408	3R	21894200	21895599	1399	6.886	10	1.45222	14	19	0	1	4	RpL34a, CG14544, CG14551, dys	-9910, 9681, -6166, 29534	upstream, downstream, upstream, downstream	ActReg chr3R #408	0	1	0	0
409	3R	25338600	25343799	5199	8.914	10.809	1.21259	17	23	0	1	2	Trc8, CG2014	-11680, -336	upstream, upstream	ActReg chr3R #409	0	1	0	0
410	3R	25350800	25357399	6599	9.49	8.333	0.878082	20	18	0	0	1	CG2014	12564	downstream	ActReg chr3R #410	1	0	0	0
411	3R	25358200	25410399	52199	11.017	9.801	0.889625	32	50	0	2	5	Dr, CG7567, CG11470, CG31041, alph	2190, 29523, 31185, 32317, -33245	in gene, downstream, downstream, downstream, upstream	ActReg chr3R #411	1	1	0	0
412	3R	25513400	25547799	34399	9.001	9.118	1.013	21	31	0	11	14	CAP-D2, CG7582, Gycalpha99B, Obp99c, dmrt99B, Obp99d, Dup99B, Obp99b, CG15506, CG34296, Pcd, CG7593, CG18731, Kul	29201, -22836, 22375, -18095, 12286, -9662, 10554, 11933, -13802, -17665, -18284, 20052, -20150, -20953	downstream, upstream, downstream, upstream, downstream, upstream, downstream, downstream, upstream, upstream, upstream, downstream, upstream, upstream	ActReg chr3R #412	1	1	0	0
413	3R	26586000	26604199	18199	10.315	8.434	0.817644	20	29	0	1	1	zfh1	3451	in gene	ActReg chr3R #413	1	1	0	0
414	3R	26604800	26614799	9999	12.607	13.444	1.06639	26	42	0	0	2	zfh1, wts	18151, 22542	in gene, downstream	ActReg chr3R #414	1	1	0	0
415	3R	26730800	26746599	15799	10.21	7.817	0.765622	27	22	0	2	3	Cyp4c3, CG33483, Ptx1	19016, -10816, 89	downstream, upstream, in gene	ActReg chr3R #415	1	0	0	0
416	3R	27799400	27801599	2199	8.485	4.377	0.515852	17	13	0	1	2	heph, CG2003	18501, -3353	in gene, upstream	ActReg chr3R #416	1	0	0	0
417	3R	27886400	27890599	4199	7.045	2.966	0.421008	14	7	0	0	3	krz, mod, Map205	-10788, 10705, 5663	upstream, downstream, in gene	ActReg chr3R #417	1	0	1	0
418	3RHet	193200	198399	5199	9.58	6.609	0.689875	25	14	0	0	0				ActReg chr3RHet #418	1	0	0	0
419	3RHet	228200	234999	6799	5.138	8.939	1.73978	14	19	0	0	1	CG15831	187480	downstream	ActReg chr3RHet #419	0	1	0	0
420	3RHet	610000	610999	999	7.067	12.258	1.73454	10	20	0	0	1	CG42621	61737	in gene	ActReg chr3RHet #420	0	1	0	0
421	3RHet	624400	634399	9999	5.859	9.712	1.65762	15	22	0	0	1	CG42621	42837	in gene	ActReg chr3RHet #421	0	1	0	1
422	3RHet	905600	909199	3599	5.814	13.292	2.28621	14	27	0	0	0				ActReg chr3RHet #422	0	1	0	1
423	3RHet	1770200	1774399	4199	10.305	5.23	0.507521	19	10	0	0	0				ActReg chr3RHet #423	1	0	0	0
424	4	77600	81199	3599	7.85	3.515	0.447771	14	10	0	1	3	ci, RpS3A, pan	-1732, 8464, -10557	upstream, downstream, upstream	ActReg chr4 #424	1	0	0	0
425	4	213400	215999	2599	7.81	2.9	0.371319	14	11	0	1	2	CG2316, CG31998	-251, 11853	upstream, downstream	ActReg chr4 #425	1	0	0	0
426	4	246200	250599	4399	7.478	4.833	0.646296	14	11	0	3	3	CG31999, yellow-h, CG1674	-1819, -151, -2957	upstream, upstream, upstream	ActReg chr4 #426	1	0	0	0
427	4	268400	276599	8199	7.668	4.394	0.573031	15	12	0	1	3	CG1674, dpr7, RhoGAP102A	21143, 7706, -3644	downstream, in gene, upstream	ActReg chr4 #427	1	0	0	0
428	4	279000	283199	4199	6.892	4.517	0.655398	12	10	0	1	3	dpr7, RhoGAP102A, NfI	-894, 4956, 15894	upstream, in gene, downstream	ActReg chr4 #428	1	0	0	0
429	4	310200	314799	4599	6.688	3.391	0.507028	11	10	0	0	1	Syt7	14608	in gene	ActReg chr4 #429	1	0	0	0
430	4	396400	419399	22999	10.27	6.886	0.670497	25	24	0	1	2	Hcf, CG2052	27321, 6117	downstream, in gene	ActReg chr4 #430	1	0	1	0
431	4	420400	434399	13999	8.076	5.569	0.689574	18	20	0	1	1	CG2052	-13383	upstream	ActReg chr4 #431	1	0	1	0
432	4	436200	452599	16399	10.826	5.484	0.506558	23	19	0	0	1	lgs	20134	downstream	ActReg chr4 #432	1	0	1	0
433	4	517800	521199	3399	7.255	4.245	0.585114	15	11	0	1	1	zfh2	-4978	upstream	ActReg chr4 #433	1	0	0	0
434	4	647600	650599	2999	6.436	3.911	0.607676	12	11	0	2	4	Eph, mav, CG1732, CG9935	17787, -2443, -1220, 18083	downstream, upstream, upstream, downstream	ActReg chr4 #434	1	0	0	0
435	4	716000	742199	26199	12.827	7.006	0.546192	25	22	0	3	4	CG11360, myoglianin, ey, bt	27854, -12424, 10784, -15931	downstream, upstream, in gene, upstream	ActReg chr4 #435	1	1	1	0
436	4	743000	746999	3999	8.296	4.579	0.551953	15	11	0	1	2	ey, bt	26684, -31	downstream, upstream	ActReg chr4 #436	1	0	0	0
437	4	747800	764199	16399	8.464	5.108	0.603497	20	15	0	0	2	ey, bt	37684, 10969	downstream, in gene	ActReg chr4 #437	1	0	1	0
438	4	765800	793399	27599	8.791	6.511	0.740644	19	19	0	0	2	bt, MED26	34569, 30005	in gene, downstream	ActReg chr4 #438	1	0	1	0
439	4	826200	839799	13599	10.626	5.09	0.479014	25	15	0	0	2	CG11231, Sox102F	12940, 21640	downstream, in gene	ActReg chr4 #439	1	0	1	0
440	4	841000	847999	6999	7.982	4.859	0.608745	17	12	0	0	2	Sox102F, CG11152	10140, 20633	in gene, downstream	ActReg chr4 #440	1	0	0	0
441	4	848800	860399	11599	8.617	6.23	0.722989	18	16	0	2	3	Sox102F, CG11152, CG33797	40, 10533, -9574	in gene, downstream, upstream	ActReg chr4 #441	1	0	0	0
442	4	862400	869199	6799	9.953	5.69	0.571687	16	21	0	2	4	Sox102F, CG11152, CG33797, CG11148	-11160, -667, 1626, 21853	upstream, upstream, downstream, downstream	ActReg chr4 #442	1	0	1	0
443	4	872000	874399	2399	8	4.136	0.517	15	8	0	1	3	CG11152, CG33797, CG11148	-8067, 9026, 14453	upstream, downstream, downstream	ActReg chr4 #443	1	0	0	0
444	4	897600	901199	3599	7.735	3.641	0.470718	17	7	0	0	2	CG11148, unc-13	-11747, 26020	upstream, in gene	ActReg chr4 #444	1	0	0	0
445	4	957800	968599	10799	7.583	4.274	0.563629	17	13	0	2	3	eIF4G, mGluRA, CG32016	-11852, 5731, 15895	upstream, in gene, downstream	ActReg chr4 #445	1	0	1	0
446	4	982200	988999	6799	7.479	5.471	0.731515	15	24	0	2	3	CG32016, CG11093, sphinx	-6505, 13449, -10195	upstream, in gene, upstream	ActReg chr4 #446	1	0	0	0
447	4	991800	1029399	37599	11.786	6.022	0.510945	27	27	0	3	4	CG11093, sphinx, toy, plexA	-11551, 14805, 245, 37121	upstream, downstream, in gene, downstream	ActReg chr4 #447	1	1	1	0
448	4	1106800	1127199	20399	8.793	4.692	0.533606	17	14	0	2	4	Rfabg, Actbeta, sv, cals	31461, -11581, 7555, 27025	downstream, upstream, in gene, downstream	ActReg chr4 #448	1	0	1	0
449	4	1128400	1132599	4199	9.26	4.285	0.462743	19	11	0	0	2	sv, cals	21055, 13525	in gene, downstream	ActReg chr4 #449	1	0	1	0
450	4	1166800	1169999	3199	7.58	3	0.395778	15	8	0	2	2	CG32017, Kif3C	-1250, 307	upstream, in gene	ActReg chr4 #450	1	0	1	0
451	U	42200	46799	4599	8.729	7.028	0.805132	14	14	0	0	0				ActReg chrU #451	1	0	0	0
452	U	50600	53599	2999	7.247	2.587	0.356975	14	6	0	0	0				ActReg chrU #452	1	0	1	0
453	U	77800	80799	2999	12.667	8.677	0.685008	23	19	0	0	1	CG40378	7035	in gene	ActReg chrU #453	1	0	0	0
454	U	124000	126399	2399	8.067	4.612	0.571712	12	9	0	0	1	CG40378	52935	in gene	ActReg chrU #454	1	0	0	0
455	U	131200	141799	10599	8.117	5.13	0.632007	18	15	0	0	1	CG40378	64235	in gene	ActReg chrU #455	1	0	0	0
456	U	151800	155599	3799	7.681	3.476	0.452545	13	8	0	0	1	CG40378	81435	in gene	ActReg chrU #456	1	0	0	0
457	U	204800	206999	2199	8.826	6.116	0.692953	16	13	0	0	1	CG40378	133635	in gene	ActReg chrU #457	1	0	0	0
458	U	210800	220799	9999	7.523	5.257	0.69879	16	17	0	0	1	CG40378	143535	in gene	ActReg chrU #458	1	0	0	0
459	U	400600	406199	5599	5.457	8.16	1.49533	13	21	0	0	1	CG42623	20300	in gene	ActReg chrU #459	0	1	0	0
460	U	408400	413199	4799	5.033	9.027	1.79356	9	19	0	0	1	CG42623	27700	in gene	ActReg chrU #460	0	1	0	0
461	U	522800	523799	999	7.387	14.71	1.99134	12	24	0	0	0				ActReg chrU #461	0	1	0	0
462	U	1089200	1092399	3199	17.807	12.862	0.7223	30	34	0	0	1	CG40196	12620	downstream	ActReg chrU #462	1	0	0	0
463	U	2214800	2217599	2799	4.989	9.31	1.86611	12	17	0	0	0				ActReg chrU #463	0	1	0	0
464	U	2649000	2651599	2599	8.765	3.072	0.350485	13	7	0	0	0				ActReg chrU #464	1	0	1	0
465	U	4022800	4028399	5599	11.126	5.271	0.473755	32	12	0	0	0				ActReg chrU #465	1	0	1	0
466	U	9151000	9151599	599	42	44.625	1.0625	81	86	0	0	0				ActReg chrU #466	0	1	0	0
467	Uextra	271600	273799	2199	16.986	9.739	0.573355	29	19	0	0	0				ActReg chrUextra #467	1	0	0	0
468	Uextra	275000	277399	2399	15.533	29.453	1.89616	26	53	0	0	0				ActReg chrUextra #468	0	1	0	1
469	Uextra	380400	381399	999	18.903	4.355	0.230387	30	8	0	0	0				ActReg chrUextra #469	1	0	1	0
470	Uextra	392200	393199	999	10.839	35.29	3.25584	18	66	0	0	0				ActReg chrUextra #470	0	1	0	1
471	Uextra	726200	726799	599	16	4.222	0.263875	24	7	0	0	0				ActReg chrUextra #471	1	0	0	0
472	X	79200	81999	2799	6.932	5.453	0.786642	13	19	0	0	1	SP71	8142	in gene	ActReg chrX #472	1	0	0	0
473	X	2018000	2020199	2199	14.246	4.09	0.287098	29	8	0	1	2	ph-d, ph-p	-1935, 11789	upstream, downstream	ActReg chrX #473	1	0	1	0
474	X	2032800	2035199	2399	16.56	4.736	0.28599	31	10	0	3	5	ph-p, CG3835, Pgd, bcn92, wapl	-3111, -1522, -5170, 9634, 19017	upstream, upstream, upstream, downstream, downstream	ActReg chrX #474	1	0	1	0
475	X	3974600	3980399	5799	7.762	12.735	1.64069	16	28	0	2	3	CG32790, CG32778, CG15376	5591, 3329, -4571	downstream, in gene, upstream	ActReg chrX #475	0	1	0	0
476	X	4267200	4277199	9999	9.738	9.561	0.981824	21	23	0	2	4	mir-303, CG3626, CG12688, CG32773	-11924, 11747, -3306, 10085	upstream, downstream, upstream, downstream	ActReg chrX #476	1	1	0	0
477	X	4278600	4393599	114999	10.874	8.603	0.791153	29	41	0	2	3	CG12688, CG32773, bi	60594, -53815, 29210	downstream, upstream, in gene	ActReg chrX #477	1	1	1	0
478	X	4394400	4423799	29399	8.587	7.452	0.867823	21	22	0	1	2	CG3556, rb	-15165, 25570	upstream, downstream	ActReg chrX #478	1	1	0	0
479	X	5422800	5460799	37999	10.617	9.66	0.909862	22	38	0	2	3	CG12730, snoRNA:Psi28S-3342, Vsx2	30505, -23301, 12417	downstream, upstream, in gene	ActReg chrX #479	1	1	0	0
480	X	5461600	5473999	12399	10.165	7.47	0.734875	20	16	0	1	1	Vsx2	-13583	upstream	ActReg chrX #480	1	0	0	0
481	X	5475400	5495999	20599	11.411	8.062	0.706511	28	37	0	1	1	Vsx1	-2607	upstream	ActReg chrX #481	1	1	1	0
482	X	5497200	5506799	9599	11.727	12.374	1.05517	25	43	0	1	6	Vsx1, CG34435, CG34434, RhoGAP5A, Mlc-c, l(1)G0045	13693, 6429, 8404, 10835, 14592, -14384	in gene, downstream, downstream, downstream, downstream, upstream	ActReg chrX #482	1	1	0	0
483	X	5884000	5917199	33199	11.352	9.238	0.813777	28	31	0	3	4	Grip, CG5966, CG4766, mab-21	40285, 17754, -5769, 6612	downstream, downstream, upstream, downstream	ActReg chrX #483	1	1	0	0
484	X	7336400	7347799	11399	7.868	6.114	0.777072	14	18	0	1	1	CG11368	-4142	upstream	ActReg chrX #484	1	0	0	0
485	X	7415800	7430799	14999	8.578	6.29	0.733271	17	19	0	1	2	CG32719, CG32720	-16423, 7623	upstream, downstream	ActReg chrX #485	1	0	0	0
486	X	7437800	7443599	5799	8.834	6.061	0.686099	17	16	0	1	1	CG32720	-9777	upstream	ActReg chrX #486	1	0	0	0
487	X	7453600	7464399	10799	8.766	6.994	0.797855	18	22	0	1	1	CG11369	-9324	upstream	ActReg chrX #487	1	0	0	0
488	X	7465200	7587999	122799	11.05	7.902	0.715113	27	37	0	3	4	CG11369, CG12689, ct, CHES-1-like	58276, -46556, 23418, 72252	downstream, upstream, in gene, downstream	ActReg chrX #488	1	1	1	0
489	X	8086600	8095399	8799	8.901	6.023	0.676666	19	18	0	0	1	sdt	18417	in gene	ActReg chrX #489	1	0	0	0
490	X	8340200	8344399	4199	8.908	6.94	0.779075	20	20	0	1	6	CG12125, CG1440, CG12123, org-1, CG32713, CG15347	-11466, 11186, -5925, 6028, 9366, 12628	upstream, downstream, upstream, in gene, downstream, downstream	ActReg chrX #490	1	0	0	0
491	X	8495600	8506599	10999	8.583	9.182	1.06979	22	27	0	1	3	CG12659, Crag, Caf1-180	-14676, 15013, -764	upstream, downstream, upstream	ActReg chrX #491	1	0	0	0
492	X	8507800	8543399	35599	12.829	7.916	0.61704	29	40	0	2	2	Caf1-180, oc	-25264, 19111	upstream, in gene	ActReg chrX #492	1	1	1	0
493	X	8544200	8552399	8199	14.051	9.682	0.689061	28	27	0	1	1	oc	-3589	upstream	ActReg chrX #493	1	0	0	0
494	X	8553200	8558599	5399	10.911	6.513	0.596921	20	16	0	0	1	oc	-11189	upstream	ActReg chrX #494	1	0	0	0
495	X	8559400	8574199	14799	9.626	7.613	0.790879	20	27	0	2	3	CG12772, CG11284, Ppt1	-4297, -8816, 17278	upstream, upstream, downstream	ActReg chrX #495	1	0	0	0
496	X	8624200	8629199	4999	9.449	8.093	0.856493	21	21	0	0	2	l(1)G0020, CG1789	-12423, 12109	upstream, downstream	ActReg chrX #496	1	0	0	0
497	X	8630200	8644399	14199	10.572	7.29	0.689557	24	21	0	0	1	Lim1	62509	downstream	ActReg chrX #497	1	0	0	0
498	X	8647000	8721399	74399	12.099	7.815	0.645921	31	42	0	1	1	Lim1	15609	in gene	ActReg chrX #498	1	1	1	0
499	X	8724800	8733999	9199	8.028	6.946	0.865222	20	28	0	0	0				ActReg chrX #499	1	0	0	0
500	X	8739000	8742199	3199	8.65	3.352	0.387514	16	8	0	0	0				ActReg chrX #500	1	0	1	0
501	X	8746600	8758599	11999	8.244	5.269	0.639131	18	16	0	1	2	CG12075, Moe	-5547, 39744	upstream, downstream	ActReg chrX #501	1	0	0	0
502	X	8872600	8881999	9399	7.796	5.269	0.675859	15	13	0	1	4	rdgA, CG10962, CG12662, mir-31b	76198, 65721, 917, 10152	in gene, in gene, downstream, downstream	ActReg chrX #502	1	0	0	0
503	X	8920800	8928399	7599	7.126	3.986	0.55936	16	14	0	1	3	rdgA, CG10962, CG42388	123498, 18421, 361	downstream, in gene, in gene	ActReg chrX #503	1	0	1	0
504	X	9176400	9207599	31199	12.506	7.422	0.593475	33	34	0	3	6	CG17446, CG16892, c11.1, lz, c12.1, c12.2	-25077, 24549, -14867, 13317, 21278, -21526	upstream, downstream, upstream, in gene, downstream, upstream	ActReg chrX #504	1	1	1	0
505	X	9421800	9424399	2599	7.642	3.592	0.470034	13	9	0	1	2	CG32700, CG34026	22163, -4752	in gene, upstream	ActReg chrX #505	1	0	0	0
506	X	9577200	9604799	27599	11.778	8.975	0.762014	31	39	0	3	3	nej, CG42657, btd	-9900, 8777, 2778	upstream, downstream, in gene	ActReg chrX #506	1	1	1	0
507	X	9605800	9607999	2199	10.177	6.088	0.598212	17	16	0	0	0				ActReg chrX #507	1	0	0	0
508	X	9609400	9626399	16999	10.352	7.522	0.726623	22	25	0	1	1	Sp1	-5809	upstream	ActReg chrX #508	1	0	0	0
509	X	9629200	9636799	7599	10.03	7.755	0.77318	17	17	0	0	1	Sp1	9291	in gene	ActReg chrX #509	1	0	0	0
510	X	9642000	9654799	12799	8.711	10.141	1.16416	19	33	0	0	1	Sp1	24691	in gene	ActReg chrX #510	1	1	0	0
511	X	9665200	9672199	6999	8.111	5.697	0.702379	16	13	0	1	1	CG1354	-4080	upstream	ActReg chrX #511	1	0	0	0
512	X	10088000	10094799	6799	8.024	4.94	0.615653	19	14	0	1	3	CG15311, CR32690, CG15309	10915, -7034, 14980	downstream, upstream, downstream	ActReg chrX #512	1	0	0	0
513	X	10180600	10183599	2999	8.128	4.383	0.539247	15	13	0	0	1	alpha-Man-I	37891	in gene	ActReg chrX #513	1	0	0	0
514	X	13884800	13891399	6599	7.714	5.168	0.669951	16	21	0	2	2	ben, Ste12DOR	-2288, -6144	upstream, upstream	ActReg chrX #514	1	0	0	0
515	X	13929400	13936799	7399	8.312	5.048	0.607315	17	15	0	0	6	tRNA:S7:12Ed, Ste:CG33247, Ste:CG33246, Ste:CG33245, Ste:CG33244, Ste:CG33243	-13419, 8429, 9668, 10937, 12206, 13475	upstream, downstream, downstream, downstream, downstream, downstream	ActReg chrX #515	1	0	0	0
516	X	16012800	16065399	52599	11.76	8.319	0.707398	33	36	0	1	1	disco-r	3883	in gene	ActReg chrX #516	1	1	1	0
517	X	16066600	16069599	2999	8.484	5.511	0.649576	20	11	0	0	0				ActReg chrX #517	1	0	0	0
518	X	16070600	16082799	12199	8.774	6.163	0.702416	20	17	0	0	0				ActReg chrX #518	1	0	0	0
519	X	16089400	16116599	27199	12.645	9.088	0.718703	31	38	0	1	1	disco	7768	downstream	ActReg chrX #519	1	1	1	0
520	X	16125200	16158599	33399	9.597	6.234	0.649578	23	20	0	4	5	snRNA:U5:14B, snRNA:U2:14B, CG12507, kat80, CG3415	6251, -6806, 18628, 28314, -23108	downstream, upstream, downstream, downstream, upstream	ActReg chrX #520	1	0	1	0
521	X	17633600	17686999	53399	11.523	9.256	0.803263	30	43	0	2	3	CG42270, unc-4, OdsH	55480, -3117, -24784	downstream, upstream, upstream	ActReg chrX #521	1	1	1	0
522	X	17690400	17711399	20999	11.72	9.455	0.806741	28	24	0	1	3	OdsH, CG12986, Socs16D	15816, 12749, 20489	in gene, downstream, downstream	ActReg chrX #522	1	1	0	0
523	X	18149000	18168399	19399	8.769	11.152	1.27175	24	26	0	2	2	CG15059, upd3	-5210, -12567	upstream, upstream	ActReg chrX #523	0	1	0	0
524	X	18188800	18214399	25599	13.89	10.509	0.756587	35	30	0	2	3	os, CG6023, CG6123	1422, 13599, 48522	in gene, downstream, downstream	ActReg chrX #524	1	1	1	0
525	X	18939800	18944599	4799	8.233	5.475	0.665007	18	13	0	1	1	CG34329	-2307	upstream	ActReg chrX #525	1	0	0	0
526	X	19015400	19028399	12999	9.448	7.367	0.779742	24	22	0	3	4	CG15882, tgy, Obp18a, RhoGAP18B	-3478, -553, 8002, 37463	upstream, upstream, downstream, downstream	ActReg chrX #526	1	0	0	0
527	X	19437600	19445799	8199	9.128	12.708	1.3922	17	33	0	1	2	CG32532, Grip84	-184, 17930	upstream, downstream	ActReg chrX #527	0	1	0	0
528	X	20555600	20567999	12399	8.426	9.919	1.17719	19	38	0	1	2	hydra, run	-13848, -3669	upstream, upstream	ActReg chrX #528	1	1	0	0
529	X	21237800	21261399	23599	11.739	8.138	0.693245	32	26	0	4	9	sol, Sep1, bbx, waw, slgA, Hlc, snoRNA:MeU6-A47, mst, lcs	28242, 20296, 15544, 15544, 4231, 9368, 8363, -10435, 18727	downstream, downstream, downstream, downstream, in gene, downstream, downstream, upstream, downstream	ActReg chrX #529	1	0	1	0
530	X	21273400	21284599	11199	7.726	6.697	0.866813	17	21	0	2	2	lcs, CG1678	-10673, -5234	upstream, upstream	ActReg chrX #530	1	0	0	0
531	X	21508000	21510799	2799	8.443	4.905	0.580955	14	12	0	1	1	DIP1	-8214	upstream	ActReg chrX #531	1	0	0	0
532	X	21607000	21610799	3799	9.349	9.487	1.01476	24	27	0	0	0				ActReg chrX #532	1	1	0	0
533	X	22305200	22308199	2999	7.585	4.44	0.585366	12	9	0	0	0				ActReg chrX #533	1	0	0	0
