# Supplementary material for: Polycomb-mediated silencing of miR-8 is required for maintenance of intestinal stemness in Drosophila melanogaster
Source: Nat Commun. 2024 Mar 2;15:1924. doi: 10.1038/s41467-024-46119-9 (PMC10907375; doi:10.1038/s41467-024-46119-9)
Supplement: Supplementary file 5 — Supplementary Data 2 [file 41467_2024_46119_MOESM5_ESM.xlsx]

## Sheet: Genes
Supplementary Data 2. Genes with decreased H3K27me3 peak values in E(z)-RNAi line
Gene ID	Gene Name	Chromosome	Gene Start	Gene End	Gene Length	Gene Strand	IntervalCount	Intervals	Interval Dists to Start	Interval Pos	1_Control_intestinal_stem_H3K27me3::1 Present	2_E(z)RNAi_intestinal_stem_H3K27me3::1 Present	3_intestinal_stem_increased::1 Present	4_E(z)RNAi_increased::1 Present	1_intestinal_stem_H3K27me3::1 AvgPeak	2_E(z)RNAi_H3K27me3::1 AvgPeak	delta	ActRegCount	Peak Sample	Peak Value	UCSC Link	Altsymbols	Full Description	RNA	Affy Tag	PROT
GeneID:31184	CG3835	X	2035521	2038972	3451	+	2	1_intestinal_stem_H3K27me3::1::414, 3_intestinal_stem_increased::1::159	-1409, -1409	upstream, upstream	1	0	1	0	31	10	21	1	1_intestinal_stem_H3K27me3::1	31	Gene CG3835	DmelCG3835, EG:87B1.3, EG87B1, CG3835	CG3835 gene product from transcript CG3835-RB	NM_130626, NM_166929, NM_166930	1637491_s_at	NP_569982.1, NP_726794.1, NP_726795.1
GeneID:31181	ph-p	X	2020243	2030888	10645	-	2	1_intestinal_stem_H3K27me3::1::413, 3_intestinal_stem_increased::1::158	11816, 11816	downstream, downstream	1	0	1	0	29	8	21	1	1_intestinal_stem_H3K27me3::1	29	Gene ph-p	Ph, ph-p, PH-p, CG18412, php, ph[p], ph-P, ph[P], PHP, phm, CG18414, ph, PhP, EG:87B1.5, PH, DmelCG18412, Ph-p	polyhomeotic proximal	NM_057523, NM_001169173	1623441_at	NP_476871.2, NP_001162644.1
GeneID:33155	CG11023	2L	7529	9484	1955	+	2	1_intestinal_stem_H3K27me3::1::0, 3_intestinal_stem_increased::1::0	1303, 1303	in gene, in gene	1	0	1	0	41	23	18	1	1_intestinal_stem_H3K27me3::1	41	Gene CG11023
GeneID:33156	l(2)gl	2L	9836	21372	11536	-	2	1_intestinal_stem_H3K27me3::1::0, 3_intestinal_stem_increased::1::0	12540, 12540	downstream, downstream	1	0	1	0	41	23	18	1	1_intestinal_stem_H3K27me3::1	41	Gene l(2)gl
GeneID:5740691	CG41265	2RHet	476025	570571	94546	+	2	1_intestinal_stem_H3K27me3::1::176, 3_intestinal_stem_increased::1::74	4839, 4839	in gene, in gene	1	0	1	0	28	12	16	1	3_intestinal_stem_increased::1	28	Gene CG41265
GeneID:5740101	CG34459	2R	12713037	12714153	1116	+	2	1_intestinal_stem_H3K27me3::1::144, 3_intestinal_stem_increased::1::58	2867, 2867	downstream, downstream	1	0	1	0	26	15	11	1	3_intestinal_stem_increased::1	26	Gene CG34459
GeneID:5740316	CG34460	2R	12714402	12715310	908	+	2	1_intestinal_stem_H3K27me3::1::144, 3_intestinal_stem_increased::1::58	1502, 1502	downstream, downstream	1	0	1	0	26	15	11	1	3_intestinal_stem_increased::1	26	Gene CG34460
GeneID:3772234	mir-8S	2R	12718953	12718973	20	+	2	1_intestinal_stem_H3K27me3::1::144, 3_intestinal_stem_increased::1::58	-3049, -3049	upstream, upstream	1	0	1	0	26	15	11	1	3_intestinal_stem_increased::1	26	Gene mir-8S
GeneID:3771764	mir-8	2R	12718989	12719011	22	+	2	1_intestinal_stem_H3K27me3::1::144, 3_intestinal_stem_increased::1::58	-3085, -3085	upstream, upstream	1	0	1	0	26	15	11	1	3_intestinal_stem_increased::1	26	Gene mir-8
GeneID:36430	CG13321	2R	8841061	8842675	1614	+	2	1_intestinal_stem_H3K27me3::1::131, 3_intestinal_stem_increased::1::54	87131, 87131	downstream, downstream	1	0	1	0	43	33	10	1	1_intestinal_stem_H3K27me3::1	43	Gene CG13321
GeneID:36431	Psc	2R	8853815	8868494	14679	-	2	1_intestinal_stem_H3K27me3::1::131, 3_intestinal_stem_increased::1::54	-59698, -59698	upstream, upstream	1	0	1	0	43	33	10	1	1_intestinal_stem_H3K27me3::1	43	Gene Psc
GeneID:3772108	CG33798	2R	8881402	8882127	725	+	2	1_intestinal_stem_H3K27me3::1::131, 3_intestinal_stem_increased::1::54	46790, 46790	downstream, downstream	1	0	1	0	43	33	10	1	1_intestinal_stem_H3K27me3::1	43	Gene CG33798
GeneID:36433	CG13323	2R	8934238	8934793	555	-	2	1_intestinal_stem_H3K27me3::1::131, 3_intestinal_stem_increased::1::54	6601, 6601	downstream, downstream	1	0	1	0	43	33	10	1	1_intestinal_stem_H3K27me3::1	43	Gene CG13323
GeneID:36434	CG13324	2R	8936647	8937123	476	-	2	1_intestinal_stem_H3K27me3::1::131, 3_intestinal_stem_increased::1::54	8931, 8931	downstream, downstream	1	0	1	0	43	33	10	1	1_intestinal_stem_H3K27me3::1	43	Gene CG13324
GeneID:36436	Drl-2	2R	8944081	8967043	22962	-	2	1_intestinal_stem_H3K27me3::1::131, 3_intestinal_stem_increased::1::54	38851, 38851	downstream, downstream	1	0	1	0	43	33	10	1	1_intestinal_stem_H3K27me3::1	43	Gene Drl-2
GeneID:10178850	CG42850	2L	5379433	5381054	1621	-	2	1_intestinal_stem_H3K27me3::1::24, 3_intestinal_stem_increased::1::10	-80962, -80962	upstream, upstream	1	0	1	0	37	27	10	1	3_intestinal_stem_increased::1	37	Gene CG42850
GeneID:33769	H15	2L	5404342	5415928	11586	+	2	1_intestinal_stem_H3K27me3::1::24, 3_intestinal_stem_increased::1::10	57674, 57674	downstream, downstream	1	0	1	0	37	27	10	1	3_intestinal_stem_increased::1	37	Gene H15
GeneID:318869	CG31647	2L	5435582	5439277	3695	-	2	1_intestinal_stem_H3K27me3::1::24, 3_intestinal_stem_increased::1::10	-22739, -22739	upstream, upstream	1	0	1	0	37	27	10	1	3_intestinal_stem_increased::1	37	Gene CG31647
GeneID:5740587	snoRNA:Me28S-A2486	2L	5437634	5437749	115	-	2	1_intestinal_stem_H3K27me3::1::24, 3_intestinal_stem_increased::1::10	-24267, -24267	upstream, upstream	1	0	1	0	37	27	10	1	3_intestinal_stem_increased::1	37	Gene snoRNA:Me28S-A2486
GeneID:5740176	CG34340	2L	3662745	3691737	28992	+	2	1_intestinal_stem_H3K27me3::1::11, 3_intestinal_stem_increased::1::6	-185, -185	upstream, upstream	1	0	1	0	28	18	10	1	3_intestinal_stem_increased::1	28	Gene CG34340
GeneID:8673984	Sfp24Ba	2L	3667977	3668551	574	-	2	1_intestinal_stem_H3K27me3::1::11, 3_intestinal_stem_increased::1::6	5991, 5991	downstream, downstream	1	0	1	0	28	18	10	1	3_intestinal_stem_increased::1	28	Gene Sfp24Ba
GeneID:8674028	CG42463	2L	3668691	3669134	443	-	2	1_intestinal_stem_H3K27me3::1::11, 3_intestinal_stem_increased::1::6	6574, 6574	downstream, downstream	1	0	1	0	28	18	10	1	3_intestinal_stem_increased::1	28	Gene CG42463
GeneID:8674094	Sfp24Bb	2L	3669261	3669775	514	-	2	1_intestinal_stem_H3K27me3::1::11, 3_intestinal_stem_increased::1::6	7215, 7215	downstream, downstream	1	0	1	0	28	18	10	1	3_intestinal_stem_increased::1	28	Gene Sfp24Bb
GeneID:8673990	Sfp24Bc	2L	3670131	3670581	450	-	2	1_intestinal_stem_H3K27me3::1::11, 3_intestinal_stem_increased::1::6	8021, 8021	downstream, downstream	1	0	1	0	28	18	10	1	3_intestinal_stem_increased::1	28	Gene Sfp24Bc
GeneID:10178900	CG42758	3L	14560540	14561233	693	+	2	1_intestinal_stem_H3K27me3::1::247, 3_intestinal_stem_increased::1::103	516, 516	in gene, in gene	1	0	1	0	27	17	10	1	1_intestinal_stem_H3K27me3::1	27	Gene CG42758
GeneID:44254	bab2	3L	1140449	1177274	36825	-	2	1_intestinal_stem_H3K27me3::1::190, 3_intestinal_stem_increased::1::79	-742, -742	upstream, upstream	1	0	1	0	37	28	9	1	3_intestinal_stem_increased::1	37	Gene bab2
GeneID:38120	CG13912	3L	1189590	1190472	882	+	2	1_intestinal_stem_H3K27me3::1::190, 3_intestinal_stem_increased::1::79	-11574, -11574	upstream, upstream	1	0	1	0	37	28	9	1	3_intestinal_stem_increased::1	37	Gene CG13912
GeneID:38121	Trh	3L	1190384	1193169	2785	-	2	1_intestinal_stem_H3K27me3::1::190, 3_intestinal_stem_increased::1::79	15153, 15153	downstream, downstream	1	0	1	0	37	28	9	1	3_intestinal_stem_increased::1	37	Gene Trh
GeneID:38122	LysX	3L	1194739	1195302	563	-	2	1_intestinal_stem_H3K27me3::1::190, 3_intestinal_stem_increased::1::79	17286, 17286	downstream, downstream	1	0	1	0	37	28	9	1	3_intestinal_stem_increased::1	37	Gene LysX
GeneID:36238	E(Pc)	2R	7339722	7351535	11813	+	2	1_intestinal_stem_H3K27me3::1::123, 3_intestinal_stem_increased::1::49	17590, 17590	downstream, downstream	1	0	1	0	32	23	9	1	3_intestinal_stem_increased::1	32	Gene E(Pc)
GeneID:3772175	snRNA:U7	3L	3593823	3593893	70	+	2	1_intestinal_stem_H3K27me3::1::193, 3_intestinal_stem_increased::1::81	-7231, -7231	upstream, upstream	1	0	1	0	19	10	9	1	3_intestinal_stem_increased::1	19	Gene snRNA:U7
GeneID:42743	cnc	3R	19011300	19047683	36383	-	2	1_intestinal_stem_H3K27me3::1::368, 3_intestinal_stem_increased::1::138	19523, 19523	in gene, in gene	1	0	1	0	35	27	8	1	3_intestinal_stem_increased::1	35	Gene cnc
GeneID:42745	fzo	3R	19027358	19029756	2398	-	2	1_intestinal_stem_H3K27me3::1::368, 3_intestinal_stem_increased::1::138	1596, 1596	in gene, in gene	1	0	1	0	35	27	8	1	3_intestinal_stem_increased::1	35	Gene fzo
GeneID:59223	CG18769	3L	6543839	6587045	43206	+	2	1_intestinal_stem_H3K27me3::1::204, 3_intestinal_stem_increased::1::87	3825, 3825	in gene, in gene	1	0	1	0	25	17	8	1	3_intestinal_stem_increased::1	25	Gene CG18769
GeneID:318741	CG31446	3R	11518811	11519920	1109	+	2	1_intestinal_stem_H3K27me3::1::338, 3_intestinal_stem_increased::1::125	5893, 5893	downstream, downstream	1	0	1	0	21	13	8	1	1_intestinal_stem_H3K27me3::1	21	Gene CG31446
GeneID:41900	CG5399	3R	11520992	11522286	1294	+	2	1_intestinal_stem_H3K27me3::1::338, 3_intestinal_stem_increased::1::125	3712, 3712	downstream, downstream	1	0	1	0	21	13	8	1	1_intestinal_stem_H3K27me3::1	21	Gene CG5399
GeneID:33577	CG8852	2L	3525133	3527588	2455	+	2	1_intestinal_stem_H3K27me3::1::9, 3_intestinal_stem_increased::1::4	13171, 13171	downstream, downstream	1	0	1	0	37	30	7	1	1_intestinal_stem_H3K27me3::1	37	Gene CG8852
GeneID:33578	Spindly	2L	3527387	3530317	2930	-	2	1_intestinal_stem_H3K27me3::1::9, 3_intestinal_stem_increased::1::4	-7987, -7987	upstream, upstream	1	0	1	0	37	30	7	1	1_intestinal_stem_H3K27me3::1	37	Gene Spindly
GeneID:317823	CG32017	4	1158454	1167149	8695	-	2	1_intestinal_stem_H3K27me3::1::411, 3_intestinal_stem_increased::1::157	-1971, -1971	upstream, upstream	1	0	1	0	15	8	7	1	3_intestinal_stem_increased::1	15	Gene CG32017
GeneID:43820	Kif3C	4	1168092	1189865	21773	+	2	1_intestinal_stem_H3K27me3::1::411, 3_intestinal_stem_increased::1::157	1028, 1028	in gene, in gene	1	0	1	0	15	8	7	1	3_intestinal_stem_increased::1	15	Gene Kif3C
GeneID:43765	Map205	3R	27882314	27894162	11848	-	2	1_intestinal_stem_H3K27me3::1::382, 3_intestinal_stem_increased::1::144	6930, 6930	in gene, in gene	1	0	1	0	14	7	7	1	3_intestinal_stem_increased::1	14	Gene Map205
GeneID:38433	Eip63E	3L	3515685	3610521	94836	+	4	1_intestinal_stem_H3K27me3::1::193, 1_intestinal_stem_H3K27me3::1::194, 3_intestinal_stem_increased::1::81, 3_intestinal_stem_increased::1::82	70907, 107323, 70907, 107323	in gene, downstream, in gene, downstream	1	0	1	0	25	18.5	6.5	2	1_intestinal_stem_H3K27me3::1	31	Gene Eip63E
GeneID:3355151	scro	3LHet	207493	252455	44962	+	4	1_intestinal_stem_H3K27me3::1::294, 1_intestinal_stem_H3K27me3::1::295, 1_intestinal_stem_H3K27me3::1::296, 3_intestinal_stem_increased::1::111	2416, 38363, 44411, 2416	in gene, in gene, in gene, in gene	1	0	1	0	21.333	15	6.333	3	1_intestinal_stem_H3K27me3::1	25	Gene scro
GeneID:34667	ref2	2L	12610515	12611451	936	-	2	1_intestinal_stem_H3K27me3::1::52, 3_intestinal_stem_increased::1::23	25371, 25371	downstream, downstream	1	0	1	0	39	33	6	1	3_intestinal_stem_increased::1	39	Gene ref2
GeneID:34671	CG15485	2L	12667243	12669714	2471	-	2	1_intestinal_stem_H3K27me3::1::52, 3_intestinal_stem_increased::1::23	83634, 83634	downstream, downstream	1	0	1	0	39	33	6	1	3_intestinal_stem_increased::1	39	Gene CG15485
GeneID:3771960	waw	X	21234055	21244175	10120	+	2	1_intestinal_stem_H3K27me3::1::469, 3_intestinal_stem_increased::1::174	13497, 13497	downstream, downstream	1	0	1	0	32	26	6	1	3_intestinal_stem_increased::1	32	Gene waw
GeneID:3772670	bbx	X	21234055	21244175	10120	+	2	1_intestinal_stem_H3K27me3::1::469, 3_intestinal_stem_increased::1::174	13497, 13497	downstream, downstream	1	0	1	0	32	26	6	1	3_intestinal_stem_increased::1	32	Gene bbx
GeneID:33117	slgA	X	21245368	21256188	10820	+	2	1_intestinal_stem_H3K27me3::1::469, 3_intestinal_stem_increased::1::174	2184, 2184	in gene, in gene	1	0	1	0	32	26	6	1	3_intestinal_stem_increased::1	32	Gene slgA
GeneID:33118	Hlc	X	21256545	21258967	2422	-	2	1_intestinal_stem_H3K27me3::1::469, 3_intestinal_stem_increased::1::174	11415, 11415	downstream, downstream	1	0	1	0	32	26	6	1	3_intestinal_stem_increased::1	32	Gene Hlc
GeneID:3772532	snoRNA:MeU6-A47	X	21257872	21257962	90	-	2	1_intestinal_stem_H3K27me3::1::469, 3_intestinal_stem_increased::1::174	10410, 10410	downstream, downstream	1	0	1	0	32	26	6	1	3_intestinal_stem_increased::1	32	Gene snoRNA:MeU6-A47
GeneID:33119	mst	X	21260034	21262010	1976	+	2	1_intestinal_stem_H3K27me3::1::469, 3_intestinal_stem_increased::1::174	-12482, -12482	upstream, upstream	1	0	1	0	32	26	6	1	3_intestinal_stem_increased::1	32	Gene mst
GeneID:42754	CG6763	3R	19109724	19111763	2039	+	2	1_intestinal_stem_H3K27me3::1::369, 3_intestinal_stem_increased::1::139	8004, 8004	downstream, downstream	1	0	1	0	31	25	6	1	3_intestinal_stem_increased::1	31	Gene CG6763
GeneID:42755	CG17083	3R	19111815	19113773	1958	-	2	1_intestinal_stem_H3K27me3::1::369, 3_intestinal_stem_increased::1::139	-3955, -3955	upstream, upstream	1	0	1	0	31	25	6	1	3_intestinal_stem_increased::1	31	Gene CG17083
GeneID:42756	CG4434	3R	19113939	19115911	1972	-	2	1_intestinal_stem_H3K27me3::1::369, 3_intestinal_stem_increased::1::139	-1817, -1817	upstream, upstream	1	0	1	0	31	25	6	1	3_intestinal_stem_increased::1	31	Gene CG4434
GeneID:42757	pnt	3R	19116826	19171884	55058	-	2	1_intestinal_stem_H3K27me3::1::369, 3_intestinal_stem_increased::1::139	54156, 54156	in gene, in gene	1	0	1	0	31	25	6	1	3_intestinal_stem_increased::1	31	Gene pnt
GeneID:3885596	CG34038	2R	21055457	21057283	1826	+	2	1_intestinal_stem_H3K27me3::1::161, 3_intestinal_stem_increased::1::66	-4417, -4417	upstream, upstream	1	0	1	0	22	16	6	1	3_intestinal_stem_increased::1	22	Gene CG34038
GeneID:8673980	Sfp60F	2R	21059768	21060218	450	-	2	1_intestinal_stem_H3K27me3::1::161, 3_intestinal_stem_increased::1::66	9178, 9178	downstream, downstream	1	0	1	0	22	16	6	1	3_intestinal_stem_increased::1	22	Gene Sfp60F
GeneID:326108	PebII	2R	21061320	21061729	409	-	2	1_intestinal_stem_H3K27me3::1::161, 3_intestinal_stem_increased::1::66	10689, 10689	downstream, downstream	1	0	1	0	22	16	6	1	3_intestinal_stem_increased::1	22	Gene PebII
GeneID:38009	Peb	2R	21062864	21064238	1374	-	2	1_intestinal_stem_H3K27me3::1::161, 3_intestinal_stem_increased::1::66	13198, 13198	downstream, downstream	1	0	1	0	22	16	6	1	3_intestinal_stem_increased::1	22	Gene Peb
GeneID:36883	CG5550	2R	12704096	12705086	990	+	3	1_intestinal_stem_H3K27me3::1::143, 1_intestinal_stem_H3K27me3::1::144, 3_intestinal_stem_increased::1::58	-1568, 11808, 11808	upstream, downstream, downstream	1	0	1	0	21	15	6	2	3_intestinal_stem_increased::1	26	Gene CG5550
GeneID:46194	Spn	3L	2508120	2554277	46157	-	2	1_intestinal_stem_H3K27me3::1::192, 3_intestinal_stem_increased::1::80	1845, 1845	in gene, in gene	1	0	1	0	15	9	6	1	1_intestinal_stem_H3K27me3::1	15	Gene Spn
GeneID:44030	msn	3L	2555775	2586540	30765	-	2	1_intestinal_stem_H3K27me3::1::192, 3_intestinal_stem_increased::1::80	34108, 34108	downstream, downstream	1	0	1	0	15	9	6	1	1_intestinal_stem_H3K27me3::1	15	Gene msn
GeneID:43844	Sox102F	4	821056	854639	33583	-	4	1_intestinal_stem_H3K27me3::1::400, 1_intestinal_stem_H3K27me3::1::401, 1_intestinal_stem_H3K27me3::1::402, 3_intestinal_stem_increased::1::151	25343, 11519, -3409, 25343	in gene, in gene, upstream, in gene	1	0	1	0	20	14.333	5.667	3	1_intestinal_stem_H3K27me3::1	25	Gene Sox102F
GeneID:246614	CG30438	2R	1384184	1437059	52875	+	4	1_intestinal_stem_H3K27me3::1::101, 1_intestinal_stem_H3K27me3::1::102, 1_intestinal_stem_H3K27me3::1::103, 3_intestinal_stem_increased::1::44	20680, 23448, 42568, 23448	in gene, in gene, in gene, in gene	1	0	1	0	16	10.333	5.667	3	1_intestinal_stem_H3K27me3::1	18	Gene CG30438
GeneID:43825	sv	4	1109444	1133943	24499	+	4	1_intestinal_stem_H3K27me3::1::409, 1_intestinal_stem_H3K27me3::1::410, 3_intestinal_stem_increased::1::155, 3_intestinal_stem_increased::1::156	9692, 21148, 9692, 21148	in gene, in gene, in gene, in gene	1	0	1	0	18	12.5	5.5	2	3_intestinal_stem_increased::1	19	Gene sv
GeneID:35431	CG11629	2L	21896666	21898289	1623	-	2	1_intestinal_stem_H3K27me3::1::81, 3_intestinal_stem_increased::1::39	-207, -207	upstream, upstream	1	0	1	0	28	23	5	1	1_intestinal_stem_H3K27me3::1	28	Gene CG11629
GeneID:35432	CG1421	2L	21903062	21903739	677	+	2	1_intestinal_stem_H3K27me3::1::81, 3_intestinal_stem_increased::1::39	-4566, -4566	upstream, upstream	1	0	1	0	28	23	5	1	1_intestinal_stem_H3K27me3::1	28	Gene CG1421
GeneID:35433	CG1428	2L	21906289	21908332	2043	+	2	1_intestinal_stem_H3K27me3::1::81, 3_intestinal_stem_increased::1::39	-7793, -7793	upstream, upstream	1	0	1	0	28	23	5	1	1_intestinal_stem_H3K27me3::1	28	Gene CG1428
GeneID:318834	CG31600	2L	21914269	21915358	1089	-	2	1_intestinal_stem_H3K27me3::1::81, 3_intestinal_stem_increased::1::39	16862, 16862	downstream, downstream	1	0	1	0	28	23	5	1	1_intestinal_stem_H3K27me3::1	28	Gene CG31600
GeneID:35149	ssp3	2L	18916525	18943948	27423	-	2	1_intestinal_stem_H3K27me3::1::71, 3_intestinal_stem_increased::1::35	7772, 7772	in gene, in gene	1	0	1	0	24	19	5	1	1_intestinal_stem_H3K27me3::1	24	Gene ssp3
GeneID:40180	Ac76E	3L	19932386	19971065	38679	+	4	1_intestinal_stem_H3K27me3::1::258, 1_intestinal_stem_H3K27me3::1::259, 3_intestinal_stem_increased::1::107, 3_intestinal_stem_increased::1::108	-1122, 25022, -1122, 25022	upstream, in gene, upstream, in gene	1	0	1	0	16.5	12	4.5	2	3_intestinal_stem_increased::1	19	Gene Ac76E
GeneID:38063	CG1233	3L	361478	365681	4203	+	2	1_intestinal_stem_H3K27me3::1::184, 3_intestinal_stem_increased::1::76	15706, 15706	downstream, downstream	1	0	1	0	35	31	4	1	3_intestinal_stem_increased::1	35	Gene CG1233
GeneID:38064	CG13884	3L	365664	366437	773	-	2	1_intestinal_stem_H3K27me3::1::184, 3_intestinal_stem_increased::1::76	-10747, -10747	upstream, upstream	1	0	1	0	35	31	4	1	3_intestinal_stem_increased::1	35	Gene CG13884
GeneID:38434	CG10359	3L	3612194	3615245	3051	+	2	1_intestinal_stem_H3K27me3::1::194, 3_intestinal_stem_increased::1::82	10814, 10814	downstream, downstream	1	0	1	0	31	27	4	1	1_intestinal_stem_H3K27me3::1	31	Gene CG10359
GeneID:38435	CG10357	3L	3615382	3616682	1300	+	2	1_intestinal_stem_H3K27me3::1::194, 3_intestinal_stem_increased::1::82	7626, 7626	downstream, downstream	1	0	1	0	31	27	4	1	1_intestinal_stem_H3K27me3::1	31	Gene CG10357
GeneID:50167	CG14974	3L	3620432	3621017	585	-	2	1_intestinal_stem_H3K27me3::1::194, 3_intestinal_stem_increased::1::82	-1991, -1991	upstream, upstream	1	0	1	0	31	27	4	1	1_intestinal_stem_H3K27me3::1	31	Gene CG14974
GeneID:40607	Gnf1	3R	732348	735803	3455	+	2	1_intestinal_stem_H3K27me3::1::314, 3_intestinal_stem_increased::1::115	-2860, -2860	upstream, upstream	1	0	1	0	25	21	4	1	3_intestinal_stem_increased::1	25	Gene Gnf1
GeneID:42313	Dl	3R	15128453	15151935	23482	-	2	1_intestinal_stem_H3K27me3::1::355, 3_intestinal_stem_increased::1::133	-11617, -11617	upstream, upstream	1	0	1	0	25	21	4	1	1_intestinal_stem_H3K27me3::1	25	Gene Dl
GeneID:50454	CG15283	2L	14450282	14450922	640	-	2	1_intestinal_stem_H3K27me3::1::57, 3_intestinal_stem_increased::1::27	1610, 1610	downstream, downstream	1	0	1	0	24	20	4	1	1_intestinal_stem_H3K27me3::1	24	Gene CG15283
GeneID:38451	Awh	3L	3846153	3861697	15544	+	3	1_intestinal_stem_H3K27me3::1::196, 1_intestinal_stem_H3K27me3::1::197, 3_intestinal_stem_increased::1::83	5047, 14935, 5047	in gene, in gene, in gene	1	0	1	0	24	20	4	2	1_intestinal_stem_H3K27me3::1	26	Gene Awh
GeneID:43077	Vps33B	3R	21299238	21301478	2240	+	2	1_intestinal_stem_H3K27me3::1::374, 3_intestinal_stem_increased::1::143	-23942, -23942	upstream, upstream	1	0	1	0	22	18	4	1	1_intestinal_stem_H3K27me3::1	22	Gene Vps33B
GeneID:34231	CG31708	2L	9051631	9071162	19531	-	3	1_intestinal_stem_H3K27me3::1::41, 1_intestinal_stem_H3K27me3::1::42, 3_intestinal_stem_increased::1::18	10442, 229, 229	in gene, in gene, in gene	1	0	1	0	21.5	17.5	4	2	1_intestinal_stem_H3K27me3::1	23	Gene CG31708
GeneID:35427	CG31612	2L	21762314	21795445	33131	-	2	1_intestinal_stem_H3K27me3::1::77, 3_intestinal_stem_increased::1::37	-8971, -8971	upstream, upstream	1	0	1	0	21	17	4	1	1_intestinal_stem_H3K27me3::1	21	Gene CG31612
GeneID:10178928	CG42655	3L	19946197	19946812	615	-	2	1_intestinal_stem_H3K27me3::1::259, 3_intestinal_stem_increased::1::108	-10596, -10596	upstream, upstream	1	0	1	0	19	15	4	1	3_intestinal_stem_increased::1	19	Gene CG42655
GeneID:10178805	CG42654	3L	19947021	19947610	589	-	2	1_intestinal_stem_H3K27me3::1::259, 3_intestinal_stem_increased::1::108	-9798, -9798	upstream, upstream	1	0	1	0	19	15	4	1	3_intestinal_stem_increased::1	19	Gene CG42654
GeneID:7354413	CG42263	3L	19947647	19948899	1252	-	2	1_intestinal_stem_H3K27me3::1::259, 3_intestinal_stem_increased::1::108	-8509, -8509	upstream, upstream	1	0	1	0	19	15	4	1	3_intestinal_stem_increased::1	19	Gene CG42263
GeneID:47220	Fur1	3R	21173090	21298778	125688	-	4	1_intestinal_stem_H3K27me3::1::373, 1_intestinal_stem_H3K27me3::1::374, 3_intestinal_stem_increased::1::142, 3_intestinal_stem_increased::1::143	33786, 23482, 33786, 23482	in gene, in gene, in gene, in gene	1	0	1	0	19	15	4	2	1_intestinal_stem_H3K27me3::1	22	Gene Fur1
GeneID:3355116	Cht3	2L	22892290	22918647	26357	-	2	1_intestinal_stem_H3K27me3::1::91, 3_intestinal_stem_increased::1::42	-2297, -2297	upstream, upstream	1	0	1	0	17	13	4	1	1_intestinal_stem_H3K27me3::1	17	Gene Cht3
GeneID:43838	mGluRA	4	957468	967451	9983	+	2	1_intestinal_stem_H3K27me3::1::406, 3_intestinal_stem_increased::1::153	6980, 6980	in gene, in gene	1	0	1	0	17	13	4	1	3_intestinal_stem_increased::1	17	Gene mGluRA
GeneID:45307	fz	3L	14267447	14361748	94301	+	9	1_intestinal_stem_H3K27me3::1::234, 1_intestinal_stem_H3K27me3::1::235, 1_intestinal_stem_H3K27me3::1::236, 1_intestinal_stem_H3K27me3::1::237, 1_intestinal_stem_H3K27me3::1::238, 1_intestinal_stem_H3K27me3::1::239, 3_intestinal_stem_increased::1::99, 3_intestinal_stem_increased::1::100, 3_intestinal_stem_increased::1::101	1769, 5662, 32756, 51369, 64220, 92793, 1769, 5662, 32756	in gene, in gene, in gene, in gene, in gene, in gene, in gene, in gene, in gene	1	0	1	0	16.167	12.667	3.5	6	1_intestinal_stem_H3K27me3::1	19	Gene fz
GeneID:37000	CG10936	2R	13492456	13526639	34183	-	4	1_intestinal_stem_H3K27me3::1::146, 1_intestinal_stem_H3K27me3::1::147, 3_intestinal_stem_increased::1::59, 3_intestinal_stem_increased::1::60	4303, -49, 4303, -49	in gene, upstream, in gene, upstream	1	0	1	0	20	16.5	3.5	2	1_intestinal_stem_H3K27me3::1	21	Gene CG10936
GeneID:5740869	CR41510	2RHet	55480	78190	22710	-	3	1_intestinal_stem_H3K27me3::1::168, 1_intestinal_stem_H3K27me3::1::169, 3_intestinal_stem_increased::1::71	24648, 726, 726	downstream, in gene, in gene	1	0	1	0	16	12.5	3.5	2	1_intestinal_stem_H3K27me3::1	16	Gene CR41510
GeneID:37038	grh	2R	13690294	13729118	38824	+	2	1_intestinal_stem_H3K27me3::1::148, 3_intestinal_stem_increased::1::61	18570, 18570	in gene, in gene	1	0	1	0	32	29	3	1	1_intestinal_stem_H3K27me3::1	32	Gene grh
GeneID:37040	olf186-F	2R	13730950	13748075	17125	+	2	1_intestinal_stem_H3K27me3::1::148, 3_intestinal_stem_increased::1::61	-22086, -22086	upstream, upstream	1	0	1	0	32	29	3	1	1_intestinal_stem_H3K27me3::1	32	Gene olf186-F
GeneID:41945	GATAe	3R	11834827	11844855	10028	+	2	1_intestinal_stem_H3K27me3::1::340, 3_intestinal_stem_increased::1::127	19381, 19381	downstream, downstream	1	0	1	0	30	27	3	1	1_intestinal_stem_H3K27me3::1	30	Gene GATAe
GeneID:44849	pnr	3R	11851819	11866639	14820	+	2	1_intestinal_stem_H3K27me3::1::340, 3_intestinal_stem_increased::1::127	2389, 2389	in gene, in gene	1	0	1	0	30	27	3	1	1_intestinal_stem_H3K27me3::1	30	Gene pnr
GeneID:41948	CG10264	3R	11869245	11870554	1309	+	2	1_intestinal_stem_H3K27me3::1::340, 3_intestinal_stem_increased::1::127	-15037, -15037	upstream, upstream	1	0	1	0	30	27	3	1	1_intestinal_stem_H3K27me3::1	30	Gene CG10264
GeneID:41949	CG10407	3R	11870469	11871693	1224	-	2	1_intestinal_stem_H3K27me3::1::340, 3_intestinal_stem_increased::1::127	17485, 17485	downstream, downstream	1	0	1	0	30	27	3	1	1_intestinal_stem_H3K27me3::1	30	Gene CG10407
GeneID:35146	CG10602	2L	18855124	18859212	4088	-	2	1_intestinal_stem_H3K27me3::1::69, 3_intestinal_stem_increased::1::34	-40532, -40532	upstream, upstream	1	0	1	0	27	24	3	1	1_intestinal_stem_H3K27me3::1	27	Gene CG10602
GeneID:35145	mRpL13	2L	18858023	18859190	1167	-	2	1_intestinal_stem_H3K27me3::1::69, 3_intestinal_stem_increased::1::34	-40554, -40554	upstream, upstream	1	0	1	0	27	24	3	1	1_intestinal_stem_H3K27me3::1	27	Gene mRpL13
GeneID:35147	tup	2L	18859500	18881256	21756	-	2	1_intestinal_stem_H3K27me3::1::69, 3_intestinal_stem_increased::1::34	-18488, -18488	upstream, upstream	1	0	1	0	27	24	3	1	1_intestinal_stem_H3K27me3::1	27	Gene tup
GeneID:45318	kn	2R	10660152	10694566	34414	-	2	1_intestinal_stem_H3K27me3::1::137, 3_intestinal_stem_increased::1::55	6246, 6246	in gene, in gene	1	0	1	0	26	23	3	1	1_intestinal_stem_H3K27me3::1	26	Gene kn
GeneID:36648	CG10200	2R	10695929	10697436	1507	+	2	1_intestinal_stem_H3K27me3::1::137, 3_intestinal_stem_increased::1::55	-7609, -7609	upstream, upstream	1	0	1	0	26	23	3	1	1_intestinal_stem_H3K27me3::1	26	Gene CG10200
GeneID:36649	CG10202	2R	10705365	10707492	2127	-	2	1_intestinal_stem_H3K27me3::1::137, 3_intestinal_stem_increased::1::55	19172, 19172	downstream, downstream	1	0	1	0	26	23	3	1	1_intestinal_stem_H3K27me3::1	26	Gene CG10202
GeneID:43811	myoglianin	4	711890	716675	4785	-	2	1_intestinal_stem_H3K27me3::1::396, 3_intestinal_stem_increased::1::148	-8397, -8397	upstream, upstream	1	0	1	0	25	22	3	1	1_intestinal_stem_H3K27me3::1	25	Gene myoglianin
GeneID:34844	elB	2L	14387122	14409547	22425	-	2	1_intestinal_stem_H3K27me3::1::55, 3_intestinal_stem_increased::1::25	-2965, -2965	upstream, upstream	1	0	1	0	24	21	3	1	3_intestinal_stem_increased::1	24	Gene elB
GeneID:34845	pburs	2L	14416835	14417318	483	-	2	1_intestinal_stem_H3K27me3::1::55, 3_intestinal_stem_increased::1::25	4806, 4806	downstream, downstream	1	0	1	0	24	21	3	1	3_intestinal_stem_increased::1	24	Gene pburs
GeneID:34846	Cpr35B	2L	14424413	14425131	718	-	2	1_intestinal_stem_H3K27me3::1::55, 3_intestinal_stem_increased::1::25	12619, 12619	downstream, downstream	1	0	1	0	24	21	3	1	3_intestinal_stem_increased::1	24	Gene Cpr35B
GeneID:38884	exex	3L	7941291	7944667	3376	+	2	1_intestinal_stem_H3K27me3::1::214, 3_intestinal_stem_increased::1::89	-1259, -1259	upstream, upstream	1	0	1	0	24	21	3	1	3_intestinal_stem_increased::1	24	Gene exex
GeneID:3771949	snRNA:U5:14B	X	16148041	16148150	109	-	2	1_intestinal_stem_H3K27me3::1::462, 3_intestinal_stem_increased::1::171	21766, 21766	downstream, downstream	1	0	1	0	23	20	3	1	3_intestinal_stem_increased::1	23	Gene snRNA:U5:14B
GeneID:3772192	snRNA:U2:14B	X	16148705	16148896	191	+	2	1_intestinal_stem_H3K27me3::1::462, 3_intestinal_stem_increased::1::171	-22321, -22321	upstream, upstream	1	0	1	0	23	20	3	1	3_intestinal_stem_increased::1	23	Gene snRNA:U2:14B
GeneID:47283	SrpRbeta	3L	8712198	8713317	1119	-	2	1_intestinal_stem_H3K27me3::1::218, 3_intestinal_stem_increased::1::91	9701, 9701	downstream, downstream	1	0	1	0	22	19	3	1	1_intestinal_stem_H3K27me3::1	22	Gene SrpRbeta
GeneID:317826	CG32022	3L	8713380	8714372	992	-	2	1_intestinal_stem_H3K27me3::1::218, 3_intestinal_stem_increased::1::91	10756, 10756	downstream, downstream	1	0	1	0	22	19	3	1	1_intestinal_stem_H3K27me3::1	22	Gene CG32022
GeneID:38997	CG6511	3L	8714602	8719212	4610	+	2	1_intestinal_stem_H3K27me3::1::218, 3_intestinal_stem_increased::1::91	-10986, -10986	upstream, upstream	1	0	1	0	22	19	3	1	1_intestinal_stem_H3K27me3::1	22	Gene CG6511
GeneID:43814	bt	4	745030	796707	51677	+	5	1_intestinal_stem_H3K27me3::1::397, 1_intestinal_stem_H3K27me3::1::398, 1_intestinal_stem_H3K27me3::1::399, 3_intestinal_stem_increased::1::149, 3_intestinal_stem_increased::1::150	-1286, 3106, 41850, 3106, 41850	upstream, in gene, in gene, in gene, in gene	1	0	1	0	18	15	3	3	3_intestinal_stem_increased::1	20	Gene bt
GeneID:317880	CG32141	3L	14196534	14197309	775	+	2	1_intestinal_stem_H3K27me3::1::232, 3_intestinal_stem_increased::1::98	1621, 1621	downstream, downstream	1	0	1	0	17	14	3	1	1_intestinal_stem_H3K27me3::1	17	Gene CG32141
GeneID:42817	mbc	3R	19607508	19627396	19888	+	2	1_intestinal_stem_H3K27me3::1::370, 3_intestinal_stem_increased::1::140	3180, 3180	in gene, in gene	1	0	1	0	15	12	3	1	1_intestinal_stem_H3K27me3::1	15	Gene mbc
GeneID:35097	Fas3	2L	18320101	18392575	72474	+	3	1_intestinal_stem_H3K27me3::1::63, 1_intestinal_stem_H3K27me3::1::64, 3_intestinal_stem_increased::1::31	11499, 27291, 27291	in gene, in gene, in gene	1	0	1	0	16.5	14	2.5	2	3_intestinal_stem_increased::1	18	Gene Fas3
GeneID:39583	bbg	3L	14405921	14506348	100427	-	6	1_intestinal_stem_H3K27me3::1::241, 1_intestinal_stem_H3K27me3::1::242, 1_intestinal_stem_H3K27me3::1::243, 1_intestinal_stem_H3K27me3::1::244, 1_intestinal_stem_H3K27me3::1::245, 3_intestinal_stem_increased::1::102	74572, 68044, 60076, 39052, 32780, 60076	in gene, in gene, in gene, in gene, in gene, in gene	1	0	1	0	15.2	13	2.2	5	1_intestinal_stem_H3K27me3::1	20	Gene bbg
GeneID:39035	CG5087	3L	8991286	8995666	4380	+	2	1_intestinal_stem_H3K27me3::1::219, 3_intestinal_stem_increased::1::92	43274, 43274	downstream, downstream	1	0	1	0	31	29	2	1	1_intestinal_stem_H3K27me3::1	31	Gene CG5087
GeneID:246608	CG30428	2R	21140837	21142371	1534	+	4	1_intestinal_stem_H3K27me3::1::165, 1_intestinal_stem_H3K27me3::1::166, 3_intestinal_stem_increased::1::69, 3_intestinal_stem_increased::1::70	-27845, 4475, -27845, 4475	upstream, downstream, upstream, downstream	1	0	1	0	23	21	2	2	1_intestinal_stem_H3K27me3::1	24	Gene CG30428
GeneID:42327	Dys	3R	15286810	15421117	134307	+	2	1_intestinal_stem_H3K27me3::1::358, 3_intestinal_stem_increased::1::134	13670, 13670	in gene, in gene	1	0	1	0	19	17	2	1	3_intestinal_stem_increased::1	19	Gene Dys
GeneID:8673992	CG42388	X	8924238	8947352	23114	+	2	1_intestinal_stem_H3K27me3::1::445, 3_intestinal_stem_increased::1::166	-110, -110	upstream, upstream	1	0	1	0	16	14	2	1	3_intestinal_stem_increased::1	16	Gene CG42388
GeneID:31824	CG10962	X	8866940	8943020	76080	-	3	1_intestinal_stem_H3K27me3::1::444, 1_intestinal_stem_H3K27me3::1::445, 3_intestinal_stem_increased::1::166	62572, 18892, 18892	in gene, in gene, in gene	1	0	1	0	15.5	13.5	2	2	3_intestinal_stem_increased::1	16	Gene CG10962
GeneID:5740414	Snoo	2L	7892316	7984158	91842	-	3	1_intestinal_stem_H3K27me3::1::34, 1_intestinal_stem_H3K27me3::1::35, 3_intestinal_stem_increased::1::16	61630, 56046, 61630	in gene, in gene, in gene	1	0	1	0	15	13	2	2	3_intestinal_stem_increased::1	17	Gene Snoo
GeneID:43789	CG2052	4	396260	414016	17756	-	2	1_intestinal_stem_H3K27me3::1::391, 3_intestinal_stem_increased::1::145	8704, 8704	in gene, in gene	1	0	1	0	25	24	1	1	3_intestinal_stem_increased::1	25	Gene CG2052
GeneID:33636	Atet	2L	4333926	4345776	11850	+	2	1_intestinal_stem_H3K27me3::1::22, 3_intestinal_stem_increased::1::9	40303, 40303	downstream, downstream	1	0	1	0	22	21	1	1	3_intestinal_stem_increased::1	22	Gene Atet
GeneID:33637	CG15429	2L	4352975	4354030	1055	+	2	1_intestinal_stem_H3K27me3::1::22, 3_intestinal_stem_increased::1::9	21254, 21254	downstream, downstream	1	0	1	0	22	21	1	1	3_intestinal_stem_increased::1	22	Gene CG15429
GeneID:33638	Traf4	2L	4362549	4380725	18176	+	2	1_intestinal_stem_H3K27me3::1::22, 3_intestinal_stem_increased::1::9	11680, 11680	in gene, in gene	1	0	1	0	22	21	1	1	3_intestinal_stem_increased::1	22	Gene Traf4
GeneID:33639	CG17612	2L	4380508	4382719	2211	-	2	1_intestinal_stem_H3K27me3::1::22, 3_intestinal_stem_increased::1::9	8490, 8490	downstream, downstream	1	0	1	0	22	21	1	1	3_intestinal_stem_increased::1	22	Gene CG17612
GeneID:41163	CG8312	3R	5417033	5450798	33765	+	2	1_intestinal_stem_H3K27me3::1::331, 3_intestinal_stem_increased::1::121	11559, 11559	in gene, in gene	1	0	1	0	22	21	1	1	1_intestinal_stem_H3K27me3::1	22	Gene CG8312
GeneID:34701	CG9932	2L	13022671	13060115	37444	-	2	1_intestinal_stem_H3K27me3::1::53, 3_intestinal_stem_increased::1::24	-4941, -4941	upstream, upstream	1	0	1	0	21	20	1	1	1_intestinal_stem_H3K27me3::1	21	Gene CG9932
GeneID:34847	noc	2L	14490862	14494019	3157	+	2	1_intestinal_stem_H3K27me3::1::58, 3_intestinal_stem_increased::1::28	-7654, -7654	upstream, upstream	1	0	1	0	21	20	1	1	1_intestinal_stem_H3K27me3::1	21	Gene noc
GeneID:44879	rhi	2R	13515994	13521018	5024	-	2	1_intestinal_stem_H3K27me3::1::146, 3_intestinal_stem_increased::1::59	-1318, -1318	upstream, upstream	1	0	1	0	19	18	1	1	1_intestinal_stem_H3K27me3::1	19	Gene rhi
GeneID:37002	CG18186	2R	13521302	13521680	378	-	2	1_intestinal_stem_H3K27me3::1::146, 3_intestinal_stem_increased::1::59	-656, -656	upstream, upstream	1	0	1	0	19	18	1	1	1_intestinal_stem_H3K27me3::1	19	Gene CG18186
GeneID:3772167	mir-276bS	3L	10312907	10312929	22	+	2	1_intestinal_stem_H3K27me3::1::221, 3_intestinal_stem_increased::1::93	3781, 3781	downstream, downstream	1	0	1	0	19	18	1	1	1_intestinal_stem_H3K27me3::1	19	Gene mir-276bS
GeneID:3771917	mir-276b	3L	10312946	10312967	21	+	2	1_intestinal_stem_H3K27me3::1::221, 3_intestinal_stem_increased::1::93	3742, 3742	downstream, downstream	1	0	1	0	19	18	1	1	1_intestinal_stem_H3K27me3::1	19	Gene mir-276b
GeneID:33619	ed	2L	4031379	4115059	83680	+	3	1_intestinal_stem_H3K27me3::1::18, 1_intestinal_stem_H3K27me3::1::19, 3_intestinal_stem_increased::1::8	24941, 42733, 42733	in gene, in gene, in gene	1	0	1	0	15	14	1	2	1_intestinal_stem_H3K27me3::1	17	Gene ed
GeneID:35485	d4	2R	1147484	1183475	35991	+	4	1_intestinal_stem_H3K27me3::1::96, 1_intestinal_stem_H3K27me3::1::97, 1_intestinal_stem_H3K27me3::1::98, 3_intestinal_stem_increased::1::43	-7996, 6884, 15684, 6884	upstream, in gene, in gene, in gene	1	0	1	0	17	16.667	0.333	3	3_intestinal_stem_increased::1	21	Gene d4
GeneID:46662	l(2)09851	2R	1642033	1643558	1525	+	2	1_intestinal_stem_H3K27me3::1::104, 3_intestinal_stem_increased::1::45	-27281, -27281	upstream, upstream	1	0	1	0	33	33	0	1	1_intestinal_stem_H3K27me3::1	33	Gene l(2)09851
GeneID:36173	Syx7	3L	21438922	21441235	2313	+	2	1_intestinal_stem_H3K27me3::1::266, 3_intestinal_stem_increased::1::110	36150, 36150	downstream, downstream	1	0	1	0	30	30	0	1	1_intestinal_stem_H3K27me3::1	30	Gene Syx7
GeneID:38753	Prat2	3L	6905093	6907958	2865	-	2	1_intestinal_stem_H3K27me3::1::210, 3_intestinal_stem_increased::1::88	10998, 10998	downstream, downstream	1	0	1	0	28	28	0	1	1_intestinal_stem_H3K27me3::1	28	Gene Prat2
GeneID:4379815	sphinx	4	995794	997932	2138	+	2	1_intestinal_stem_H3K27me3::1::408, 3_intestinal_stem_increased::1::154	13470, 13470	downstream, downstream	1	0	1	0	27	27	0	1	3_intestinal_stem_increased::1	27	Gene sphinx
GeneID:38066	CG13891	3L	433146	433906	760	-	2	1_intestinal_stem_H3K27me3::1::185, 3_intestinal_stem_increased::1::77	2050, 2050	downstream, downstream	1	0	1	0	25	25	0	1	1_intestinal_stem_H3K27me3::1	25	Gene CG13891
GeneID:38067	klar	3L	434258	540589	106331	-	2	1_intestinal_stem_H3K27me3::1::185, 3_intestinal_stem_increased::1::77	108733, 108733	downstream, downstream	1	0	1	0	25	25	0	1	1_intestinal_stem_H3K27me3::1	25	Gene klar
GeneID:3771973	snmRNA:438	3L	434855	434918	63	-	2	1_intestinal_stem_H3K27me3::1::185, 3_intestinal_stem_increased::1::77	3062, 3062	downstream, downstream	1	0	1	0	25	25	0	1	1_intestinal_stem_H3K27me3::1	25	Gene snmRNA:438
GeneID:38994	CG6486	3L	8640245	8644111	3866	+	2	1_intestinal_stem_H3K27me3::1::217, 3_intestinal_stem_increased::1::90	30731, 30731	downstream, downstream	1	0	1	0	24	24	0	1	3_intestinal_stem_increased::1	24	Gene CG6486
GeneID:38995	h	3L	8668859	8672339	3480	+	2	1_intestinal_stem_H3K27me3::1::217, 3_intestinal_stem_increased::1::90	2117, 2117	in gene, in gene	1	0	1	0	24	24	0	1	3_intestinal_stem_increased::1	24	Gene h
GeneID:34007	Wnt4	2L	7255460	7277168	21708	-	3	1_intestinal_stem_H3K27me3::1::29, 1_intestinal_stem_H3K27me3::1::30, 3_intestinal_stem_increased::1::13	27456, 14320, 27456	downstream, in gene, downstream	1	0	1	0	19.5	19.5	0	2	1_intestinal_stem_H3K27me3::1	23	Gene Wnt4
GeneID:36255	pyr	2R	7599767	7613850	14083	+	3	1_intestinal_stem_H3K27me3::1::126, 1_intestinal_stem_H3K27me3::1::127, 3_intestinal_stem_increased::1::51	1545, 12969, 1545	in gene, in gene, in gene	1	0	1	0	17	17.5	-0.5	2	1_intestinal_stem_H3K27me3::1	18	Gene pyr
GeneID:53436	c11.1	X	9169683	9177132	7449	-	2	1_intestinal_stem_H3K27me3::1::446, 3_intestinal_stem_increased::1::167	-12308, -12308	upstream, upstream	1	0	1	0	33	34	-1	1	3_intestinal_stem_increased::1	33	Gene c11.1
GeneID:43008	CG9996	3R	20898451	20900329	1878	-	2	1_intestinal_stem_H3K27me3::1::372, 3_intestinal_stem_increased::1::141	-6071, -6071	upstream, upstream	1	0	1	0	27	28	-1	1	3_intestinal_stem_increased::1	27	Gene CG9996
GeneID:43009	CG11920	3R	20900604	20902104	1500	+	2	1_intestinal_stem_H3K27me3::1::372, 3_intestinal_stem_increased::1::141	5796, 5796	downstream, downstream	1	0	1	0	27	28	-1	1	3_intestinal_stem_increased::1	27	Gene CG11920
GeneID:43010	fd96Ca	3R	20909274	20910392	1118	+	2	1_intestinal_stem_H3K27me3::1::372, 3_intestinal_stem_increased::1::141	-2874, -2874	upstream, upstream	1	0	1	0	27	28	-1	1	3_intestinal_stem_increased::1	27	Gene fd96Ca
GeneID:43011	fd96Cb	3R	20920831	20921655	824	+	2	1_intestinal_stem_H3K27me3::1::372, 3_intestinal_stem_increased::1::141	-14431, -14431	upstream, upstream	1	0	1	0	27	28	-1	1	3_intestinal_stem_increased::1	27	Gene fd96Cb
GeneID:35129	Faf	2L	18706261	18708688	2427	-	2	1_intestinal_stem_H3K27me3::1::66, 3_intestinal_stem_increased::1::32	-26192, -26192	upstream, upstream	1	0	1	0	26	27	-1	1	3_intestinal_stem_increased::1	26	Gene Faf
GeneID:35130	Grip71	2L	18708849	18711297	2448	+	2	1_intestinal_stem_H3K27me3::1::66, 3_intestinal_stem_increased::1::32	26031, 26031	downstream, downstream	1	0	1	0	26	27	-1	1	3_intestinal_stem_increased::1	26	Gene Grip71
GeneID:35131	Irk3	2L	18711071	18713763	2692	-	2	1_intestinal_stem_H3K27me3::1::66, 3_intestinal_stem_increased::1::32	-21117, -21117	upstream, upstream	1	0	1	0	26	27	-1	1	3_intestinal_stem_increased::1	26	Gene Irk3
GeneID:35132	CG10348	2L	18714615	18731419	16804	-	2	1_intestinal_stem_H3K27me3::1::66, 3_intestinal_stem_increased::1::32	-3461, -3461	upstream, upstream	1	0	1	0	26	27	-1	1	3_intestinal_stem_increased::1	26	Gene CG10348
GeneID:10178875	CG42752	2L	18739518	18740006	488	-	2	1_intestinal_stem_H3K27me3::1::66, 3_intestinal_stem_increased::1::32	5126, 5126	downstream, downstream	1	0	1	0	26	27	-1	1	3_intestinal_stem_increased::1	26	Gene CG42752
GeneID:35134	CG15167	2L	18740358	18740807	449	+	2	1_intestinal_stem_H3K27me3::1::66, 3_intestinal_stem_increased::1::32	-5478, -5478	upstream, upstream	1	0	1	0	26	27	-1	1	3_intestinal_stem_increased::1	26	Gene CG15167
GeneID:34006	CG13786	2L	7250719	7252772	2053	-	2	1_intestinal_stem_H3K27me3::1::29, 3_intestinal_stem_increased::1::13	3060, 3060	downstream, downstream	1	0	1	0	23	24	-1	1	1_intestinal_stem_H3K27me3::1	23	Gene CG13786
GeneID:319020	CG31909	2L	7257512	7258205	693	+	2	1_intestinal_stem_H3K27me3::1::29, 3_intestinal_stem_increased::1::13	-7800, -7800	upstream, upstream	1	0	1	0	23	24	-1	1	1_intestinal_stem_H3K27me3::1	23	Gene CG31909
GeneID:35430	tsh	2L	21828595	21837013	8418	+	2	1_intestinal_stem_H3K27me3::1::78, 3_intestinal_stem_increased::1::38	930, 930	in gene, in gene	1	0	1	0	23	24	-1	1	1_intestinal_stem_H3K27me3::1	23	Gene tsh
GeneID:40583	CG31531	3R	485305	530979	45674	+	2	1_intestinal_stem_H3K27me3::1::311, 3_intestinal_stem_increased::1::113	10524, 10524	in gene, in gene	1	0	1	0	21	22	-1	1	3_intestinal_stem_increased::1	21	Gene CG31531
GeneID:41094	pum	3R	4895479	5063417	167938	-	2	1_intestinal_stem_H3K27me3::1::330, 3_intestinal_stem_increased::1::120	83780, 83780	in gene, in gene	1	0	1	0	15	16	-1	1	3_intestinal_stem_increased::1	15	Gene pum
GeneID:44817	for	2L	3622071	3656951	34880	-	4	1_intestinal_stem_H3K27me3::1::10, 1_intestinal_stem_H3K27me3::1::11, 3_intestinal_stem_increased::1::5, 3_intestinal_stem_increased::1::6	76983, -5609, 76983, -5609	downstream, upstream, downstream, upstream	1	0	1	0	33	34.5	-1.5	2	2_midgut_H3K27me3::1	51	Gene for
GeneID:35135	ham	2L	18763494	18782304	18810	-	4	1_intestinal_stem_H3K27me3::1::66, 1_intestinal_stem_H3K27me3::1::67, 3_intestinal_stem_increased::1::32, 3_intestinal_stem_increased::1::33	47424, -23296, 47424, -23296	downstream, upstream, downstream, upstream	1	0	1	0	27	28.5	-1.5	2	1_intestinal_stem_H3K27me3::1	28	Gene ham
GeneID:43843	CG11152	4	857610	865132	7522	-	3	1_intestinal_stem_H3K27me3::1::402, 1_intestinal_stem_H3K27me3::1::403, 3_intestinal_stem_increased::1::152	7084, 780, 780	in gene, in gene, in gene	1	0	1	0	17	18.5	-1.5	2	1_intestinal_stem_H3K27me3::1	18	Gene CG11152
GeneID:42494	dmrt93B	3R	16899729	16902520	2791	+	2	1_intestinal_stem_H3K27me3::1::360, 3_intestinal_stem_increased::1::135	3119, 3119	downstream, downstream	1	0	1	0	34	36	-2	1	3_intestinal_stem_increased::1	34	Gene dmrt93B
GeneID:42495	CG7056	3R	16902635	16906405	3770	-	2	1_intestinal_stem_H3K27me3::1::360, 3_intestinal_stem_increased::1::135	3557, 3557	in gene, in gene	1	0	1	0	34	36	-2	1	3_intestinal_stem_increased::1	34	Gene CG7056
GeneID:42496	RhoGAP93B	3R	16908758	16923527	14769	-	2	1_intestinal_stem_H3K27me3::1::360, 3_intestinal_stem_increased::1::135	20679, 20679	downstream, downstream	1	0	1	0	34	36	-2	1	3_intestinal_stem_increased::1	34	Gene RhoGAP93B
GeneID:318887	CG31693	2L	22015231	22017334	2103	+	2	1_intestinal_stem_H3K27me3::1::82, 3_intestinal_stem_increased::1::40	8353, 8353	downstream, downstream	1	0	1	0	31	33	-2	1	2_midgut_H3K27me3::1	33	Gene CG31693
GeneID:4379897	CG41434	2L	22038032	22038970	938	+	2	1_intestinal_stem_H3K27me3::1::82, 3_intestinal_stem_increased::1::40	-14448, -14448	upstream, upstream	1	0	1	0	31	33	-2	1	2_midgut_H3K27me3::1	33	Gene CG41434
GeneID:35660	Eaf	2R	3285731	3295326	9595	-	2	1_intestinal_stem_H3K27me3::1::110, 3_intestinal_stem_increased::1::47	-9138, -9138	upstream, upstream	1	0	1	0	30	32	-2	1	2_midgut_H3K27me3::1	32	Gene Eaf
GeneID:35661	CG1701	2R	3296398	3296865	467	-	2	1_intestinal_stem_H3K27me3::1::110, 3_intestinal_stem_increased::1::47	-7599, -7599	upstream, upstream	1	0	1	0	30	32	-2	1	2_midgut_H3K27me3::1	32	Gene CG1701
GeneID:8674072	CG42502	2L	18810036	18810986	950	-	2	1_intestinal_stem_H3K27me3::1::67, 3_intestinal_stem_increased::1::33	5386, 5386	downstream, downstream	1	0	1	0	28	30	-2	1	1_intestinal_stem_H3K27me3::1	28	Gene CG42502
GeneID:50466	CG10570	2L	18810036	18810986	950	-	2	1_intestinal_stem_H3K27me3::1::67, 3_intestinal_stem_increased::1::33	5386, 5386	downstream, downstream	1	0	1	0	28	30	-2	1	1_intestinal_stem_H3K27me3::1	28	Gene CG10570
GeneID:38638	Blimp-1	3L	5624083	5642049	17966	+	2	1_intestinal_stem_H3K27me3::1::201, 3_intestinal_stem_increased::1::85	-18867, -18867	upstream, upstream	1	0	1	0	23	25	-2	1	3_intestinal_stem_increased::1	23	Gene Blimp-1
GeneID:38012	Kr	2R	21114138	21117057	2919	+	2	1_intestinal_stem_H3K27me3::1::165, 3_intestinal_stem_increased::1::69	-1146, -1146	upstream, upstream	1	0	1	0	22	24	-2	1	3_intestinal_stem_increased::1	22	Gene Kr
GeneID:246609	CG30429	2R	21133990	21135109	1119	+	2	1_intestinal_stem_H3K27me3::1::165, 3_intestinal_stem_increased::1::69	-20998, -20998	upstream, upstream	1	0	1	0	22	24	-2	1	3_intestinal_stem_increased::1	22	Gene CG30429
GeneID:3771724	CG33680	2R	21136529	21137839	1310	-	2	1_intestinal_stem_H3K27me3::1::165, 3_intestinal_stem_increased::1::69	24847, 24847	downstream, downstream	1	0	1	0	22	24	-2	1	3_intestinal_stem_increased::1	22	Gene CG33680
GeneID:40145	Oat	3L	19640376	19642949	2573	-	2	1_intestinal_stem_H3K27me3::1::256, 3_intestinal_stem_increased::1::106	-13691, -13691	upstream, upstream	1	0	1	0	36	39	-3	1	2_midgut_H3K27me3::1	39	Gene Oat
GeneID:40147	CG8765	3L	19677038	19680458	3420	-	2	1_intestinal_stem_H3K27me3::1::256, 3_intestinal_stem_increased::1::106	23818, 23818	downstream, downstream	1	0	1	0	36	39	-3	1	2_midgut_H3K27me3::1	39	Gene CG8765
GeneID:41611	pic	3R	8877978	8882454	4476	+	2	1_intestinal_stem_H3K27me3::1::335, 3_intestinal_stem_increased::1::123	10054, 10054	downstream, downstream	1	0	1	0	31	34	-3	1	3_intestinal_stem_increased::1	31	Gene pic
GeneID:41612	sim	3R	8883481	8903950	20469	+	2	1_intestinal_stem_H3K27me3::1::335, 3_intestinal_stem_increased::1::123	4551, 4551	in gene, in gene	1	0	1	0	31	34	-3	1	3_intestinal_stem_increased::1	31	Gene sim
GeneID:40286	CG13251	3L	20630330	20633895	3565	+	2	1_intestinal_stem_H3K27me3::1::263, 3_intestinal_stem_increased::1::109	806, 806	in gene, in gene	1	0	1	0	26	29	-3	1	1_intestinal_stem_H3K27me3::1	26	Gene CG13251
GeneID:34904	CG15258	2L	15360921	15361627	706	-	2	1_intestinal_stem_H3K27me3::1::59, 3_intestinal_stem_increased::1::29	-10533, -10533	upstream, upstream	1	0	1	0	18	21	-3	1	3_intestinal_stem_increased::1	18	Gene CG15258
GeneID:40602	CG14657	3R	644020	647150	3130	-	2	1_intestinal_stem_H3K27me3::1::313, 3_intestinal_stem_increased::1::114	-30706, -30706	upstream, upstream	1	0	1	0	39	43	-4	1	2_midgut_H3K27me3::1	43	Gene CG14657
GeneID:3771948	7SLRNA	3R	2648220	2648518	298	+	2	1_intestinal_stem_H3K27me3::1::322, 3_intestinal_stem_increased::1::117	70980, 70980	downstream, downstream	1	0	1	0	31	35	-4	1	2_midgut_H3K27me3::1	35	Gene 7SLRNA
GeneID:3772033	tRNA:K5:84ABa	3R	2648685	2648757	72	-	2	1_intestinal_stem_H3K27me3::1::322, 3_intestinal_stem_increased::1::117	-70443, -70443	upstream, upstream	1	0	1	0	31	35	-4	1	2_midgut_H3K27me3::1	35	Gene tRNA:K5:84ABa
GeneID:42109	Prx5037	3R	13370950	13372231	1281	-	2	1_intestinal_stem_H3K27me3::1::346, 3_intestinal_stem_increased::1::131	-12281, -12281	upstream, upstream	1	0	1	0	28	32	-4	1	1_intestinal_stem_H3K27me3::1	28	Gene Prx5037
GeneID:41944	srp	3R	11811923	11829807	17884	+	2	1_intestinal_stem_H3K27me3::1::339, 3_intestinal_stem_increased::1::126	3149, 3149	in gene, in gene	1	0	1	0	27	31	-4	1	3_intestinal_stem_increased::1	27	Gene srp
GeneID:40285	knrl	3L	20590241	20613636	23395	-	3	1_intestinal_stem_H3K27me3::1::262, 1_intestinal_stem_H3K27me3::1::263, 3_intestinal_stem_increased::1::109	10500, -17500, -17500	in gene, upstream, upstream	1	0	1	0	21.5	25.5	-4	2	1_intestinal_stem_H3K27me3::1	26	Gene knrl
GeneID:39572	nuf	3L	14183977	14226350	42373	+	4	1_intestinal_stem_H3K27me3::1::231, 1_intestinal_stem_H3K27me3::1::232, 3_intestinal_stem_increased::1::97, 3_intestinal_stem_increased::1::98	-13033, 14178, -13033, 14178	upstream, in gene, upstream, in gene	1	0	1	0	27.5	32	-4.5	2	2_midgut_H3K27me3::1	50	Gene nuf
GeneID:43835	CG11093	4	982967	999048	16081	-	3	1_intestinal_stem_H3K27me3::1::407, 1_intestinal_stem_H3K27me3::1::408, 3_intestinal_stem_increased::1::154	13512, -10216, -10216	in gene, upstream, upstream	1	0	1	0	21	25.5	-4.5	2	3_intestinal_stem_increased::1	27	Gene CG11093
GeneID:35770	CG12769	2R	3941331	3953056	11725	-	2	1_intestinal_stem_H3K27me3::1::111, 3_intestinal_stem_increased::1::48	30920, 30920	downstream, downstream	1	0	1	0	29	34	-5	1	3_intestinal_stem_increased::1	29	Gene CG12769
GeneID:3771744	CG33797	4	864173	864430	257	+	2	1_intestinal_stem_H3K27me3::1::403, 3_intestinal_stem_increased::1::152	179, 179	in gene, in gene	1	0	1	0	16	21	-5	1	3_intestinal_stem_increased::1	16	Gene CG33797
GeneID:34010	Wnt6	2L	7334801	7352542	17741	+	4	1_intestinal_stem_H3K27me3::1::31, 1_intestinal_stem_H3K27me3::1::32, 3_intestinal_stem_increased::1::14, 3_intestinal_stem_increased::1::15	-30993, 16559, -30993, 16559	upstream, in gene, upstream, in gene	1	0	1	0	23	28.5	-5.5	2	2_midgut_H3K27me3::1	24	Gene Wnt6
GeneID:33226	lwr	2L	541235	542572	1337	-	2	1_intestinal_stem_H3K27me3::1::1, 3_intestinal_stem_increased::1::1	37228, 37228	downstream, downstream	1	0	1	0	35	41	-6	1	2_midgut_H3K27me3::1	41	Gene lwr
GeneID:36420	Aats-asp	2R	8767824	8770675	2851	+	2	1_intestinal_stem_H3K27me3::1::130, 3_intestinal_stem_increased::1::53	27872, 27872	downstream, downstream	1	0	1	0	31	37	-6	1	2_midgut_H3K27me3::1	37	Gene Aats-asp
GeneID:37543	Oatp58Da	2R	18105961	18108393	2432	-	2	1_intestinal_stem_H3K27me3::1::155, 3_intestinal_stem_increased::1::63	-21943, -21943	upstream, upstream	1	0	1	0	31	37	-6	1	2_midgut_H3K27me3::1	37	Gene Oatp58Da
GeneID:37544	Oatp58Db	2R	18108685	18111095	2410	-	2	1_intestinal_stem_H3K27me3::1::155, 3_intestinal_stem_increased::1::63	-19241, -19241	upstream, upstream	1	0	1	0	31	37	-6	1	2_midgut_H3K27me3::1	37	Gene Oatp58Db
GeneID:37545	Oatp58Dc	2R	18111186	18116073	4887	-	2	1_intestinal_stem_H3K27me3::1::155, 3_intestinal_stem_increased::1::63	-14263, -14263	upstream, upstream	1	0	1	0	31	37	-6	1	2_midgut_H3K27me3::1	37	Gene Oatp58Dc
GeneID:36736	CG30089	2R	11614903	11649549	34646	+	2	1_intestinal_stem_H3K27me3::1::139, 3_intestinal_stem_increased::1::56	40969, 40969	downstream, downstream	1	0	1	0	30	37	-7	1	2_midgut_H3K27me3::1	37	Gene CG30089
GeneID:3772060	tRNA:CR31497	3R	12250709	12250782	73	-	2	1_intestinal_stem_H3K27me3::1::341, 3_intestinal_stem_increased::1::128	21694, 21694	downstream, downstream	1	0	1	0	27	34	-7	1	2_midgut_H3K27me3::1	34	Gene tRNA:CR31497
GeneID:318657	CG31279	3R	12256527	12258619	2092	+	2	1_intestinal_stem_H3K27me3::1::341, 3_intestinal_stem_increased::1::128	-27439, -27439	upstream, upstream	1	0	1	0	27	34	-7	1	2_midgut_H3K27me3::1	34	Gene CG31279
GeneID:3772251	tRNA:CR31282	3R	12257662	12257735	73	+	2	1_intestinal_stem_H3K27me3::1::341, 3_intestinal_stem_increased::1::128	-28574, -28574	upstream, upstream	1	0	1	0	27	34	-7	1	2_midgut_H3K27me3::1	34	Gene tRNA:CR31282
GeneID:41989	CG17565	3R	12258703	12260462	1759	+	2	1_intestinal_stem_H3K27me3::1::341, 3_intestinal_stem_increased::1::128	-29615, -29615	upstream, upstream	1	0	1	0	27	34	-7	1	2_midgut_H3K27me3::1	34	Gene CG17565
GeneID:41990	CG14881	3R	12260647	12261788	1141	+	2	1_intestinal_stem_H3K27me3::1::341, 3_intestinal_stem_increased::1::128	-31559, -31559	upstream, upstream	1	0	1	0	27	34	-7	1	2_midgut_H3K27me3::1	34	Gene CG14881
GeneID:33953	nrv2	2L	6789761	6798864	9103	-	2	1_intestinal_stem_H3K27me3::1::27, 3_intestinal_stem_increased::1::12	-33648, -33648	upstream, upstream	1	0	1	0	26	33	-7	1	1_intestinal_stem_H3K27me3::1	26	Gene nrv2
GeneID:3772364	tRNA:CR31631	2L	6799744	6799816	72	+	2	1_intestinal_stem_H3K27me3::1::27, 3_intestinal_stem_increased::1::12	32768, 32768	downstream, downstream	1	0	1	0	26	33	-7	1	1_intestinal_stem_H3K27me3::1	26	Gene tRNA:CR31631
GeneID:59227	CG17376	2L	6799946	6800834	888	-	2	1_intestinal_stem_H3K27me3::1::27, 3_intestinal_stem_increased::1::12	-31678, -31678	upstream, upstream	1	0	1	0	26	33	-7	1	1_intestinal_stem_H3K27me3::1	26	Gene CG17376
GeneID:33954	CG17377	2L	6801363	6802830	1467	-	2	1_intestinal_stem_H3K27me3::1::27, 3_intestinal_stem_increased::1::12	-29682, -29682	upstream, upstream	1	0	1	0	26	33	-7	1	1_intestinal_stem_H3K27me3::1	26	Gene CG17377
GeneID:33955	CG11236	2L	6803033	6804372	1339	+	2	1_intestinal_stem_H3K27me3::1::27, 3_intestinal_stem_increased::1::12	29479, 29479	downstream, downstream	1	0	1	0	26	33	-7	1	1_intestinal_stem_H3K27me3::1	26	Gene CG11236
GeneID:33956	CG17375	2L	6804619	6805792	1173	-	2	1_intestinal_stem_H3K27me3::1::27, 3_intestinal_stem_increased::1::12	-26720, -26720	upstream, upstream	1	0	1	0	26	33	-7	1	1_intestinal_stem_H3K27me3::1	26	Gene CG17375
GeneID:33957	sens-2	2L	6822317	6839005	16688	+	2	1_intestinal_stem_H3K27me3::1::27, 3_intestinal_stem_increased::1::12	10195, 10195	in gene, in gene	1	0	1	0	26	33	-7	1	1_intestinal_stem_H3K27me3::1	26	Gene sens-2
GeneID:33959	Rca1	2L	6852324	6853876	1552	+	2	1_intestinal_stem_H3K27me3::1::27, 3_intestinal_stem_increased::1::12	-19812, -19812	upstream, upstream	1	0	1	0	26	33	-7	1	1_intestinal_stem_H3K27me3::1	26	Gene Rca1
GeneID:33960	l(2)k09022	2L	6854170	6860864	6694	+	2	1_intestinal_stem_H3K27me3::1::27, 3_intestinal_stem_increased::1::12	-21658, -21658	upstream, upstream	1	0	1	0	26	33	-7	1	1_intestinal_stem_H3K27me3::1	26	Gene l(2)k09022
GeneID:43856	nej	X	9563251	9581099	17848	-	2	1_intestinal_stem_H3K27me3::1::448, 3_intestinal_stem_increased::1::168	-7965, -7965	upstream, upstream	1	0	1	0	31	39	-8	1	2_midgut_H3K27me3::1	39	Gene nej
GeneID:10178920	CG42657	X	9582222	9583328	1106	+	2	1_intestinal_stem_H3K27me3::1::448, 3_intestinal_stem_increased::1::168	6842, 6842	downstream, downstream	1	0	1	0	31	39	-8	1	2_midgut_H3K27me3::1	39	Gene CG42657
GeneID:34567	CG14926	2L	11342313	11343263	950	-	2	1_intestinal_stem_H3K27me3::1::48, 3_intestinal_stem_increased::1::19	-15809, -15809	upstream, upstream	1	0	1	0	28	36	-8	1	2_midgut_H3K27me3::1	36	Gene CG14926
GeneID:34011	Wnt10	2L	7364820	7377528	12708	+	2	1_intestinal_stem_H3K27me3::1::32, 3_intestinal_stem_increased::1::15	-13460, -13460	upstream, upstream	1	0	1	0	23	31	-8	1	1_intestinal_stem_H3K27me3::1	23	Gene Wnt10
GeneID:34012	ninaC	2L	7377718	7384344	6626	+	2	1_intestinal_stem_H3K27me3::1::32, 3_intestinal_stem_increased::1::15	-26358, -26358	upstream, upstream	1	0	1	0	23	31	-8	1	1_intestinal_stem_H3K27me3::1	23	Gene ninaC
GeneID:34013	CG5149	2L	7384486	7388248	3762	-	2	1_intestinal_stem_H3K27me3::1::32, 3_intestinal_stem_increased::1::15	36888, 36888	downstream, downstream	1	0	1	0	23	31	-8	1	1_intestinal_stem_H3K27me3::1	23	Gene CG5149
GeneID:42029	Cctgamma	3R	12473311	12475700	2389	+	2	1_intestinal_stem_H3K27me3::1::343, 3_intestinal_stem_increased::1::129	54873, 54873	downstream, downstream	1	0	1	0	33	42	-9	1	2_midgut_H3K27me3::1	42	Gene Cctgamma
GeneID:42030	CG14906	3R	12475703	12478029	2326	-	2	1_intestinal_stem_H3K27me3::1::343, 3_intestinal_stem_increased::1::129	-50155, -50155	upstream, upstream	1	0	1	0	33	42	-9	1	2_midgut_H3K27me3::1	42	Gene CG14906
GeneID:42031	CG14907	3R	12475703	12478029	2326	-	2	1_intestinal_stem_H3K27me3::1::343, 3_intestinal_stem_increased::1::129	-50155, -50155	upstream, upstream	1	0	1	0	33	42	-9	1	2_midgut_H3K27me3::1	42	Gene CG14907
GeneID:42032	CG31217	3R	12478168	12481489	3321	-	2	1_intestinal_stem_H3K27me3::1::343, 3_intestinal_stem_increased::1::129	-46695, -46695	upstream, upstream	1	0	1	0	33	42	-9	1	2_midgut_H3K27me3::1	42	Gene CG31217
GeneID:326131	CG31275	3R	12576454	12577111	657	-	2	1_intestinal_stem_H3K27me3::1::343, 3_intestinal_stem_increased::1::129	48927, 48927	downstream, downstream	1	0	1	0	33	42	-9	1	2_midgut_H3K27me3::1	42	Gene CG31275
GeneID:41695	CG14362	3R	9680321	9681176	855	-	2	1_intestinal_stem_H3K27me3::1::336, 3_intestinal_stem_increased::1::124	-47656, -47656	upstream, upstream	1	0	1	0	32	41	-9	1	2_midgut_H3K27me3::1	41	Gene CG14362
GeneID:34980	CG5888	2L	16400169	16448465	48296	-	2	1_intestinal_stem_H3K27me3::1::60, 3_intestinal_stem_increased::1::30	-36047, -36047	upstream, upstream	1	0	1	0	29	38	-9	1	3_intestinal_stem_increased::1	29	Gene CG5888
GeneID:5740327	snoRNA:Me28S-A2958	2L	16417750	16417884	134	-	2	1_intestinal_stem_H3K27me3::1::60, 3_intestinal_stem_increased::1::30	-66628, -66628	upstream, upstream	1	0	1	0	29	38	-9	1	3_intestinal_stem_increased::1	29	Gene snoRNA:Me28S-A2958
GeneID:34978	Idgf1	2L	16445280	16446847	1567	+	2	1_intestinal_stem_H3K27me3::1::60, 3_intestinal_stem_increased::1::30	39232, 39232	downstream, downstream	1	0	1	0	29	38	-9	1	3_intestinal_stem_increased::1	29	Gene Idgf1
GeneID:34982	dac	2L	16466510	16485984	19474	-	2	1_intestinal_stem_H3K27me3::1::60, 3_intestinal_stem_increased::1::30	1472, 1472	in gene, in gene	1	0	1	0	29	38	-9	1	3_intestinal_stem_increased::1	29	Gene dac
GeneID:34983	CG4580	2L	16488203	16490115	1912	+	2	1_intestinal_stem_H3K27me3::1::60, 3_intestinal_stem_increased::1::30	-3691, -3691	upstream, upstream	1	0	1	0	29	38	-9	1	3_intestinal_stem_increased::1	29	Gene CG4580
GeneID:34984	Tpr2	2L	16491542	16507352	15810	+	2	1_intestinal_stem_H3K27me3::1::60, 3_intestinal_stem_increased::1::30	-7030, -7030	upstream, upstream	1	0	1	0	29	38	-9	1	3_intestinal_stem_increased::1	29	Gene Tpr2
GeneID:33606	CG3407	2L	3810799	3813407	2608	-	2	1_intestinal_stem_H3K27me3::1::15, 3_intestinal_stem_increased::1::7	-19713, -19713	upstream, upstream	1	0	1	0	27	37	-10	1	2_midgut_H3K27me3::1	37	Gene CG3407
GeneID:33607	slp1	2L	3825680	3827137	1457	+	2	1_intestinal_stem_H3K27me3::1::15, 3_intestinal_stem_increased::1::7	7440, 7440	downstream, downstream	1	0	1	0	27	37	-10	1	2_midgut_H3K27me3::1	37	Gene slp1
GeneID:38006	gol	2R	20960150	20971843	11693	-	2	1_intestinal_stem_H3K27me3::1::160, 3_intestinal_stem_increased::1::65	-30685, -30685	upstream, upstream	1	0	1	0	27	37	-10	1	2_midgut_H3K27me3::1	37	Gene gol
GeneID:246610	CG30430	2R	21016955	21017435	480	+	2	1_intestinal_stem_H3K27me3::1::160, 3_intestinal_stem_increased::1::65	-14427, -14427	upstream, upstream	1	0	1	0	27	37	-10	1	2_midgut_H3K27me3::1	37	Gene CG30430
GeneID:3772457	tRNA:CR31242	3R	13934359	13934430	71	+	2	1_intestinal_stem_H3K27me3::1::352, 3_intestinal_stem_increased::1::132	11422, 11422	downstream, downstream	1	0	1	0	27	37	-10	1	2_midgut_H3K27me3::1	37	Gene tRNA:CR31242
GeneID:3772627	tRNA:CR31518	3R	13934715	13934786	71	+	2	1_intestinal_stem_H3K27me3::1::352, 3_intestinal_stem_increased::1::132	11066, 11066	downstream, downstream	1	0	1	0	27	37	-10	1	2_midgut_H3K27me3::1	37	Gene tRNA:CR31518
GeneID:31675	CG11369	X	7468323	7470800	2477	+	2	1_intestinal_stem_H3K27me3::1::430, 3_intestinal_stem_increased::1::162	53853, 53853	downstream, downstream	1	0	1	0	27	37	-10	1	2_midgut_H3K27me3::1	37	Gene CG11369
GeneID:31676	CG12689	X	7479474	7480043	569	-	2	1_intestinal_stem_H3K27me3::1::430, 3_intestinal_stem_increased::1::162	-42133, -42133	upstream, upstream	1	0	1	0	27	37	-10	1	2_midgut_H3K27me3::1	37	Gene CG12689
GeneID:31678	CHES-1-like	X	7577491	7598851	21360	-	2	1_intestinal_stem_H3K27me3::1::430, 3_intestinal_stem_increased::1::162	76675, 76675	downstream, downstream	1	0	1	0	27	37	-10	1	2_midgut_H3K27me3::1	37	Gene CHES-1-like
GeneID:37206	wbl	2R	15137266	15138419	1153	+	2	1_intestinal_stem_H3K27me3::1::149, 3_intestinal_stem_increased::1::62	19502, 19502	downstream, downstream	1	0	1	0	36	47	-11	1	2_midgut_H3K27me3::1	47	Gene wbl
GeneID:2768850	CG33454	2R	15138532	15139171	639	-	2	1_intestinal_stem_H3K27me3::1::149, 3_intestinal_stem_increased::1::62	-17597, -17597	upstream, upstream	1	0	1	0	36	47	-11	1	2_midgut_H3K27me3::1	47	Gene CG33454
GeneID:2768851	CG33453	2R	15140050	15140690	640	-	2	1_intestinal_stem_H3K27me3::1::149, 3_intestinal_stem_increased::1::62	-16078, -16078	upstream, upstream	1	0	1	0	36	47	-11	1	2_midgut_H3K27me3::1	47	Gene CG33453
GeneID:37207	CG7229	2R	15147419	15149744	2325	+	2	1_intestinal_stem_H3K27me3::1::149, 3_intestinal_stem_increased::1::62	9349, 9349	downstream, downstream	1	0	1	0	36	47	-11	1	2_midgut_H3K27me3::1	47	Gene CG7229
GeneID:37209	CG11906	2R	15168923	15171476	2553	-	2	1_intestinal_stem_H3K27me3::1::149, 3_intestinal_stem_increased::1::62	14708, 14708	downstream, downstream	1	0	1	0	36	47	-11	1	2_midgut_H3K27me3::1	47	Gene CG11906
GeneID:318736	CheB93b	3R	17234849	17235582	733	+	2	1_intestinal_stem_H3K27me3::1::362, 3_intestinal_stem_increased::1::136	29375, 29375	downstream, downstream	1	0	1	0	29	40	-11	1	2_midgut_H3K27me3::1	40	Gene CheB93b
GeneID:42543	CG7922	3R	17308047	17313007	4960	+	2	1_intestinal_stem_H3K27me3::1::362, 3_intestinal_stem_increased::1::136	-43823, -43823	upstream, upstream	1	0	1	0	29	40	-11	1	2_midgut_H3K27me3::1	40	Gene CG7922
GeneID:39420	CG10616	3L	12464824	12467379	2555	+	2	1_intestinal_stem_H3K27me3::1::226, 3_intestinal_stem_increased::1::94	-24848, -24848	upstream, upstream	1	0	1	0	27	38	-11	1	2_midgut_H3K27me3::1	38	Gene CG10616
GeneID:10178845	CR42721	3R	2592772	2605450	12678	+	2	1_intestinal_stem_H3K27me3::1::321, 3_intestinal_stem_increased::1::116	23772, 23772	downstream, downstream	1	0	1	0	27	38	-11	1	2_midgut_H3K27me3::1	38	Gene CR42721
GeneID:42540	CheB93a	3R	17233174	17233905	731	+	3	1_intestinal_stem_H3K27me3::1::361, 1_intestinal_stem_H3K27me3::1::362, 3_intestinal_stem_increased::1::136	-27574, 31050, 31050	upstream, downstream, downstream	1	0	1	0	27	38	-11	2	2_midgut_H3K27me3::1	40	Gene CheB93a
GeneID:39571	nan	3L	14179344	14182748	3404	-	2	1_intestinal_stem_H3K27me3::1::231, 3_intestinal_stem_increased::1::97	11804, 11804	downstream, downstream	1	0	1	0	38	50	-12	1	2_midgut_H3K27me3::1	50	Gene nan
GeneID:39438	sowah	3L	12530612	12565622	35010	-	2	1_intestinal_stem_H3K27me3::1::227, 3_intestinal_stem_increased::1::95	-37226, -37226	upstream, upstream	1	0	1	0	29	41	-12	1	2_midgut_H3K27me3::1	41	Gene sowah
GeneID:44058	Dot	2L	3619191	3621573	2382	+	2	1_intestinal_stem_H3K27me3::1::10, 3_intestinal_stem_increased::1::5	-39223, -39223	upstream, upstream	1	0	1	0	38	51	-13	1	2_midgut_H3K27me3::1	51	Gene Dot
GeneID:33585	CG15418	2L	3621090	3621681	591	-	2	1_intestinal_stem_H3K27me3::1::10, 3_intestinal_stem_increased::1::5	41713, 41713	downstream, downstream	1	0	1	0	38	51	-13	1	2_midgut_H3K27me3::1	51	Gene CG15418
GeneID:38656	mad2	3L	5805232	5806183	951	-	2	1_intestinal_stem_H3K27me3::1::202, 3_intestinal_stem_increased::1::86	-29433, -29433	upstream, upstream	1	0	1	0	37	50	-13	1	2_midgut_H3K27me3::1	50	Gene mad2
GeneID:38658	CG5568	3L	5864602	5866618	2016	+	2	1_intestinal_stem_H3K27me3::1::202, 3_intestinal_stem_increased::1::86	-28986, -28986	upstream, upstream	1	0	1	0	37	50	-13	1	2_midgut_H3K27me3::1	50	Gene CG5568
GeneID:38659	CG18586	3L	5866632	5868557	1925	+	2	1_intestinal_stem_H3K27me3::1::202, 3_intestinal_stem_increased::1::86	-31016, -31016	upstream, upstream	1	0	1	0	37	50	-13	1	2_midgut_H3K27me3::1	50	Gene CG18586
GeneID:32754	CG42270	X	17604819	17645718	40899	+	2	1_intestinal_stem_H3K27me3::1::463, 3_intestinal_stem_increased::1::172	63437, 63437	downstream, downstream	1	0	1	0	30	43	-13	1	2_midgut_H3K27me3::1	43	Gene CG42270
GeneID:3772485	tRNA:N5:84F	3R	3965255	3965328	73	-	2	1_intestinal_stem_H3K27me3::1::328, 3_intestinal_stem_increased::1::119	-42384, -42384	upstream, upstream	1	0	1	0	28	41	-13	1	2_midgut_H3K27me3::1	41	Gene tRNA:N5:84F
GeneID:3771761	tRNA:R2:84Fe	3R	3965673	3965745	72	-	2	1_intestinal_stem_H3K27me3::1::328, 3_intestinal_stem_increased::1::119	-41967, -41967	upstream, upstream	1	0	1	0	28	41	-13	1	2_midgut_H3K27me3::1	41	Gene tRNA:R2:84Fe
GeneID:3772045	tRNA:R2:84Fd	3R	3965945	3966017	72	-	2	1_intestinal_stem_H3K27me3::1::328, 3_intestinal_stem_increased::1::119	-41695, -41695	upstream, upstream	1	0	1	0	28	41	-13	1	2_midgut_H3K27me3::1	41	Gene tRNA:R2:84Fd
GeneID:3771986	tRNA:R2:84Fc	3R	3966198	3966270	72	-	2	1_intestinal_stem_H3K27me3::1::328, 3_intestinal_stem_increased::1::119	-41442, -41442	upstream, upstream	1	0	1	0	28	41	-13	1	2_midgut_H3K27me3::1	41	Gene tRNA:R2:84Fc
GeneID:3772310	tRNA:R2:84Fb	3R	3966449	3966521	72	-	2	1_intestinal_stem_H3K27me3::1::328, 3_intestinal_stem_increased::1::119	-41191, -41191	upstream, upstream	1	0	1	0	28	41	-13	1	2_midgut_H3K27me3::1	41	Gene tRNA:R2:84Fb
GeneID:3772533	tRNA:R2:84Fa	3R	3966692	3966764	72	-	2	1_intestinal_stem_H3K27me3::1::328, 3_intestinal_stem_increased::1::119	-40948, -40948	upstream, upstream	1	0	1	0	28	41	-13	1	2_midgut_H3K27me3::1	41	Gene tRNA:R2:84Fa
GeneID:7354467	tre-3	3R	12589091	12589441	350	-	2	1_intestinal_stem_H3K27me3::1::344, 3_intestinal_stem_increased::1::130	-206719, -206719	upstream, upstream	1	0	1	0	36	51	-15	1	2_midgut_H3K27me3::1	51	Gene tre-3
GeneID:7354468	tre-2	3R	12589406	12590514	1108	-	2	1_intestinal_stem_H3K27me3::1::344, 3_intestinal_stem_increased::1::130	-205646, -205646	upstream, upstream	1	0	1	0	36	51	-15	1	2_midgut_H3K27me3::1	51	Gene tre-2
GeneID:7354469	tre-1	3R	12591129	12592078	949	-	2	1_intestinal_stem_H3K27me3::1::344, 3_intestinal_stem_increased::1::130	-204082, -204082	upstream, upstream	1	0	1	0	36	51	-15	1	2_midgut_H3K27me3::1	51	Gene tre-1
GeneID:42043	Ahcy89E	3R	12804161	12807905	3744	-	2	1_intestinal_stem_H3K27me3::1::344, 3_intestinal_stem_increased::1::130	11745, 11745	downstream, downstream	1	0	1	0	36	51	-15	1	2_midgut_H3K27me3::1	51	Gene Ahcy89E
GeneID:42044	CG18622	3R	12809232	12813660	4428	-	2	1_intestinal_stem_H3K27me3::1::344, 3_intestinal_stem_increased::1::130	17500, 17500	downstream, downstream	1	0	1	0	36	51	-15	1	2_midgut_H3K27me3::1	51	Gene CG18622
GeneID:33346	cpb	2L	1704904	1706962	2058	+	2	1_intestinal_stem_H3K27me3::1::6, 3_intestinal_stem_increased::1::3	-8520, -8520	upstream, upstream	1	0	1	0	28	46	-18	1	2_midgut_H3K27me3::1	46	Gene cpb
GeneID:33347	CG17660	2L	1707132	1710415	3283	-	2	1_intestinal_stem_H3K27me3::1::6, 3_intestinal_stem_increased::1::3	14031, 14031	downstream, downstream	1	0	1	0	28	46	-18	1	2_midgut_H3K27me3::1	46	Gene CG17660
