# Supplementary material for: Polycomb-mediated silencing of miR-8 is required for maintenance of intestinal stemness in Drosophila melanogaster
Source: Nat Commun. 2024 Mar 2;15:1924. doi: 10.1038/s41467-024-46119-9 (PMC10907375; doi:10.1038/s41467-024-46119-9)
Supplement: Supplementary file 7 — Source Data [file 41467_2024_46119_MOESM7_ESM.xlsx]

## Sheet: Fig. 1E
Control	Control	E(z)RNAi	E(z)RNAi
31.55	49.85	38.26	28.82
38.07	56.25	37.41	24.11
37.1	63.29	24.6	25.39
39.47	60.76	37.31	28.78
38.63	54.14	22.07	24.19
40.98	40.625	17.43	37.97
38.46	60.55	16.66	44.82
34.95	56.69	24.24	36.69
30.76	40.16	21.13	32.2
47.2	47.36	25	26.74

## Sheet: Fig. 1F
Control	Control	E(z)RNAi	E(z)RNAi
2	21	3	2
3	12	7	1
5	18	4	1
5	26	1	9
4	16	3	24
3	30	6	1
5	15	3	5
2	23	2	2
3	10	2	3
7	14	2	1
7	11	2	2
3	26	1	7
5	30	0	1
4	37	2	0
6	27	2	12
3	43	3	11
7	4	2	2
1	33	1	2
18	25	0	3
10	14	4	5
2	39	2	2
4	33	4	6
13	38	3	2
19	42	6	3
3	41	5	8
4	26	3	1
11	35	9	4
13		4
5		5
4		3
1
8

## Sheet: Fig. 1G
days	esgXw1118/Sucr	esgXE(z)RNAi/Sucr
12	1
16	1
18	1
19	1
19	1
19	1
19	1
19	1
20	1
21	1
21	1
21	1
21	1
21	1
22	1
22	1
22	1
22	1
23	1
2	1
5	1
16	1
17	1
18	1
18	1
19	1
20	1
21	1
21	1
22	1
23	1
23	1
23	1
24	1
24	1
24	1
24	1
25	1
26	1
2	1
7	1
17	1
18	1
19	1
19	1
20	1
21	1
21	1
22	1
22	1
22	1
23	1
23	1
23	1
24	1
24	1
25	1
12		1
13		1
13		1
14		1
14		1
14		1
15		1
16		1
17		1
17		1
18		1
19		1
21		1
21		1
22		1
23		1
23		1
23		1
23		1
24		1
13		1
13		1
13		1
15		1
16		1
16		1
17		1
17		1
17		1
18		1
19		1
20		1
20		1
20		1
21		1
22		1
22		1
23		1
23		1
23		1
16		1
16		1
16		1
16		1
17		1
17		1
17		1
17		1
18		1
19		1
19		1
19		1
20		1
20		1
20		1
20		1
20		1
20		1
20		1
20		1

## Sheet: Fig. 1H
days	esgxw1118/dss	esgxE(z)RNAi/dss
6	1
7	1
8	1
8	1
8	1
8	1
9	1
9	1
10	1
10	1
11	1
11	1
11	1
6	1
7	1
8	1
8	1
8	1
8	1
8	1
8	1
8	1
8	1
8	1
9	1
9	1
9	1
9	1
9	1
9	1
9	1
9	1
10	1
4	1
5	1
5	1
8	1
8	1
8	1
8	1
9	1
9	1
9	1
9	1
10	1
10	1
10	1
11	1
5	1
5	1
6	1
6	1
6	1
7	1
7	1
7	1
8	1
8	1
3		1
3		1
3		1
4		1
4		1
5		1
6		1
7		1
8		1
8		1
8		1
8		1
8		1
8		1
8		1
8		1
9		1
9		1
9		1
11		1
1		1
4		1
5		1
6		1
7		1
7		1
8		1
8		1
8		1
8		1
8		1
8		1
8		1
8		1
8		1
8		1
8		1
9		1
9		1
9		1
3		1
4		1
5		1
5		1
5		1
5		1
5		1
5		1
5		1
6		1
6		1
6		1
6		1
6		1
6		1
6		1
6		1
7		1
8		1
12		1
3		1
4		1
5		1
5		1
5		1
5		1
5		1
5		1
5		1
6		1
6		1
7		1

## Sheet: Fig. 2C
Control	E(z)RNAi
16.44	10.43
21.32	12.23
20.16	5.5
24.56	5.83
17.04	9.09
17.21	10.17
17.69	10
17.07	8.772
19.2	11.66
20.3	5

## Sheet: Fig. 2D
Control	E(z)RNAi
4.88	1.7
3.045	5.75
5.6	8.7
5.2	5.97
0.8	7.8
7.37	6.4
5.3	0.833
4.06	3.03
4.61	5.15
5.58	6.3

## Sheet: Fig. 3C
Control	E(z)731
20	4
10	2
6	6
24	9
10	4
28	7
6	2
30	3
12	7
14	2
4	3
14	2
24	2
18	8
2	8
10	4
16	2
18	4
12	2
20	2
30	7
8	3
20	8
19	5
10	2
6	5
28	4
30	7
8	6
12	2
20	8
	4
	8
	4
	2
	6
	3
	2
	6
	10
	6
	4
	7
	2

## Sheet: Fig. 3F
	Dl+ cells	Pros+ cells
Control	15.01	4.219
E(z)731	2.61	0

## Sheet: Fig4D
Control	E(z)RNAi	Control	E(z)RNAi	Control	E(z)RNAi
5	22.1	1	18.12	11.45	23.59
3.3	16.12	1	3.8	15.91	36.73
2.3	30.85	2.5	19.86	22.065	28.63
1	19.39	0.5	17.4	10.576	27.59
				18.187	23.72

## Sheet: Fig. 5C
	Control		E(z)RNAi
E(z)	1	1	0.18	0.44
l(2)gl	1	1	1.85	1.71
ph-p	1	1	2.55	3.61
Psc	1	1	2.36	3.18

[truncated: 20 more sheets: Fig. 5D, Fig. 6D, Fig. 7I, Fig. 7J, Fig.7K, Sup. Fig. 1B, Sup. Fig. 1C, Sup. Fig. 2G, Sup. Fig. 2H, Sup. Fig. 2I, Sup. Fig. 2J, Sup. Fig 3C, Sup. Fig 3D, Sup. Fig. 4B&E, Sup. Fig. 6 MARCM time course , Sup. Fig. 7B, Sup. Fig. 7C, Sup. Fig 8C, Sup. Fig. 9B, Sup. Fig. 10]
